# Supplementary material for: Structural insights into mechanism and specificity of the plant protein O-fucosyltransferase SPINDLY
Source: Nat Commun. 2022 Dec 2;13:7424. doi: 10.1038/s41467-022-35234-0 (PMC9715652; doi:10.1038/s41467-022-35234-0)
Supplement: Supplementary file 4 — Supplementary Data 1 [file 41467_2022_35234_MOESM4_ESM.xlsx]

## Sheet: Primer
Supplementary Table 1.Primers used in this study
Primers	Primer sequences (5′–3′)
PCR products were cloned into pET28sumo vector
pET28-SPY-Fw	CTGTTCCAGGGGCCCAGATCTATGGTGGGACTGGAAGATGATACTG
pET28-SPY-Rv	CAAGCTTGCGGCCGCCTCGAGCTAGCTAGTGGAGTCCATTCTCTTTGAGAGC
SPY-C645S-Fw	CCCAGAGGCTGGTCCTGTTAGTCCAACACCTGCGCTTTCTAATGG
SPY-C645S-Rv	CCATTAGAAAGCGCAGGTGTTGGACTAACAGGACCAGCCTCTGGG
pET28-sumo-SPY-15Fw	ACAGATTGGTGGATCCAGATCTGTCGTAGAGAATGGTTTTTCCAATGGGTCT
pET28-sumo-SPY-43Fw	ACAGATTGGTGGATCCAGATCTGGGAACGATACACTTTCTTATGCCAATATTCTTCG
pET28-sumo-SPY-74Fw	ACAGATTGGTGGATCCAGATCTAGCAAGAATGTTGAAGCTCACATTGGAAAAG
pET28-sumo-SPY-481Fw	CGCGGATCCCGACCTATCACCATTGGATATATCTCACCAG
pET28-sumo-SPY-914Rv	AGCAGCCGGATCTCACTCGAGCTAGCTAGTGGAGTCCATTCTCTTTGAGAGC
SPY-K665A-Fw	CACATTTGGTAGTTTCAACAACCTCGCAGCGATAACTCCTAAGGTGCTGCAAGTGTG
SPY-K665A-Rv	CACACTTGCAGCACCTTAGGAGTTATCGCTGCGAGGTTGTTGAAACTACCAAATGTG
SPY-H495A-Fw	GGATATATCTCACCAGATTTCTTCACTGCTTCAGTATCTTATTTCATTGAAGCTCCC
SPY-H495A-Rv	GGGAGCTTCAATGAAATAAGATACTGAAGCAGTGAAGAAATCTGGTGAGATATATCC
SPY-Y744C-Fw	CTTGATGGATATTAGTTTGGACACATTCCCTTGTGCTGGAACTACCACTACCTGTGAG
SPY-Y744C-Rv	CTCACAGGTAGTGGTAGTTCCAGCACAAGGGAATGTGTCCAAACTAATATCCATCAAG
SPY-Y744A-Fw	CCTTGATGGATATTAGTTTGGACACATTCCCTGCTGCTGGAACTACCACTACCTGTGAG
SPY-Y744A-Rv	CTCACAGGTAGTGGTAGTTCCAGCAGCAGGGAATGTGTCCAAACTAATATCCATCAAGG
SPY-S496A-Fw	GGATATATCTCACCAGATTTCTTCACTCATGCAGTATCTTATTTCATTGAAGCTCCCC
SPY-S496A-Rv	GGGGAGCTTCAATGAAATAAGATACTGCATGAGTGAAGAAATCTGGTGAGATATATCC
SPY-N661A-Fw	CTAATGGCTTTGTCACATTTGGTAGTTTCGCCAACCTCGCAAAGATAACTCCTAAGG
SPY-N661A-Rv	CCTTAGGAGTTATCTTTGCGAGGTTGGCGAAACTACCAAATGTGACAAAGCCATTAG
SPY-H728A-Fw	GCCTTTGATTCTTTTCAATCACGACGCTATGCAAGCCTATTCCTTGATGGATATTAG
SPY-H728A-Rv	CTAATATCCATCAAGGAATAGGCTTGCATAGCGTCGTGATTGAAAAGAATCAAAGGC
SPY-T748A-Fw	GGACACATTCCCTTATGCTGGAACTGCCACTACCTGTGAGTCTCTCTACATGG
SPY-T748A-Rv	CCATGTAGAGAGACTCACAGGTAGTGGCAGTTCCAGCATAAGGGAATGTGTCC
SPY-N252A-Fw	CTAGCTGTGTCTCCAGCCTTTGAGATTGCGAAGAACAATATGGCCAT
SPY-N252A-Rv	CGCAATCTCAAAGGCTGGAGACACAGCTAGACATCTCTCATAACAAG
SPY-N344A-Fw	AAAGACCGTGACGCCCTTGATAAAGCTGTGGAGTGTTATCAGATGG
SPY-N344A-Rv	CACAGCTTTATCAAGGGCGTCACGGTCTTTGTAAAGTACTCCCAAATTGT
SPY-N252D-Fw	CTAGCTGTGTCTCCAGACTTTGAGATTGCGAAGAACAATATGGCC
SPY-N252D-Rv	CGCAATCTCAAAGTCTGGAGACACAGCTAGACATCTCTCATAACAAG
SPY-N344D-Fw	CAAAGACCGTGACGACCTTGATAAAGCTGTGGAGTGTTATCAGATG
SPY-N344D-Rv	ACAGCTTTATCAAGGTCGTCACGGTCTTTGTAAAGTACTCCCAAATTG
SPY-N300A-Fw	GCAGATGCTATGTACGCTCTTGGGGTGGCTTATGGAGAAATGC
SPY-N300A-Rv	CCACCCCAAGAGCGTACATAGCATCTGCATAGTGCCAGTT
SPY-N334A-Fw	GCTGAGGCTTGCAACGCTTTGGGAGTACTTTACAAAGACCGTGACA
SPY-N334A-Rv	AGTACTCCCAAAGCGTTGCAAGCCTCAGCACAATGTG
SPY-N367A-N368A-Fw	TTTGCACAGTCGCTTGCTGCCCTTGGTGTCGTCTATACAGTCCAG
SPY-N367A-N368A-Rv	GACACCAAGGGCAGCAAGCGACTGTGCAAAATTTGGTTTGATT
SPY-N402A-Fw	GCAGAAGCTTTTAACGCCCTAGGTGTTCTTTACAGAGATGCTGG
SPY-N402A-Rv	TCTGTAAAGAACACCTAGGGCGTTAAAAGCTTCTGCATATGTGGGATTAGCAA
SPY-N402A-R408A-Fw	TTAACGCCCTAGGTGTTCTTTACGCAGATGCTGGAAATATAACTATGGCTATCGATGC
SPY-N402A-R408A-Rv	CCAGCATCTGCGTAAAGAACACCTAGGGCGTTAAAAGCTTCTGCATATGTGGGATTAGC
SPY-N436A-Fw	CGCAATGCTGGCCAGGCCCGATTGCTTGCCATGAATTACATAAATGAAG
SPY-N436A-Rv	AGCAATCGGGCCTGGCCAGCATTGCGAGAATC
SPY-S21A-Fw	GAGGTCACCAGTCGTAGAGAATGGTTTTGCCAATGGGTCTCGGTCTTCTTCTTC
SPY-S21A-Rv	GAAGAAGAAGACCGAGACCCATTGGCAAAACCATTCTCTACGACTGGTGACCTC
SPY-S24A-Fw	GTCGTAGAGAATGGTTTTTCCAATGGGGCTCGGTCTTCTTCTTCTAGCGCAG
SPY-S24A-Rv	CTGCGCTAGAAGAAGAAGACCGAGCCCCATTGGAAAAACCATTCTCTACGAC
SPY-S21A/S24A-Fw	CCAGTCGTAGAGAATGGTTTTGCCAATGGGGCTCGGTCTTCTTCTTCTAGCG
SPY-S21A/S24A-Rv	CGCTAGAAGAAGAAGACCGAGCCCCATTGGCAAAACCATTCTCTACGACTGG
SPY-K231A-Fw	CATGGGTGTCATTTATGCGAACCGTGGTGACTTGGAGATGG
SPY-K231A-Rv	ACCACGGTTCGCATAAATGACACCCATGTTACAATATGCTTCAGCA
SPY-D266A-Fw	CATAGCTCTGACAGCTTTAGGAACAAAGGTTAAACTTGAAGGCGATG
SPY-D266A-Rv	CCTTTGTTCCTAAAGCTGTCAGAGCTATGGCCATATTGTTCTT
SPY-D491A-Fw	CACCATTGGATATATCTCACCAGCTTTCTTCACTCATTCAGTATCTTATTTCATTG
SPY-D491A-Rv	CAATGAAATAAGATACTGAATGAGTGAAGAAAGCTGGTGAGATATATCCAATGGTG
SPY-H495F-Fw	GGATATATCTCACCAGATTTCTTCACTTTTTCAGTATCTTATTTCATTGAAGCTCCC
SPY-H495F-Rv	GGGAGCTTCAATGAAATAAGATACTGAAAAAGTGAAGAAATCTGGTGAGATATATCC
At-RGA-Fw	ATGGGTCGCGGATCCATGAAGAGAGATCATCACCAATTCCAAGGTC
At-RGA-Rv	AGCAGCCGGATCTCAGTCGACTCATGACTCACCCGCCGCC
PCR products were cloned into pGEX-6p-1 vector
pGEX-6p-1-SPY-481Fw	CGCGGATCCCGACCTATCACCATTGGATATATCTCACCAG
pGEX-6p-1-SPY-914Rv	AGCAGCCGGATCTCACTCGAGCTAGCTAGTGGAGTCCATTCTCTTTGAGAGC
SPY-Rec-BamHI-Fw	TCTGTTCCAGGGGCCCCTGGGATCCATGGTGGGACTGGAAGATGATACTG
SPY-Rec-481-Rv	ATATCCAATGGTGATAGGTCGCTCTGGATCTTTCAGATTATCCCATGAAGTG
Fw and Rv represent a forward primer and a reverse primer, respectively.
