# Supplementary material for: Structural insights into mechanism and specificity of the plant protein O-fucosyltransferase SPINDLY
Source: Nat Commun. 2022 Dec 2;13:7424. doi: 10.1038/s41467-022-35234-0 (PMC9715652; doi:10.1038/s41467-022-35234-0)
Supplement: Supplementary file 6 — Source Data [file 41467_2022_35234_MOESM6_ESM.xlsx]

## Sheet: Fig.2b
Figure.2b

## Sheet: Fig.2c
Figure.2c

## Sheet: Fig.2d
Figure.2d

## Sheet: Fig.2e
Figure.2e

## Sheet: Fig.3b
Figure.3b

## Sheet: Fig.3c
Figure.3c

## Sheet: Fig.4c
Figure.4c

## Sheet: Fig.4d
Figure.4d

## Sheet: Supplementary Fig. 2a
Supplementary Fig. 2a					SEC-MALS-SPYWT		volume (mL)	RESULT1 Experiment4.afe6 20220208 WT	volume (mL)	RESULT1 Experiment4.afe6 20220208 WT	volume (mL)	RESULT1 Experiment4.afe6 20220208 WT
							-0.0534166	0.000253056	0	8.23153e-05	15.0388	178968
							-0.0449994	0.000235366	0.00841728	9.18045e-05	15.0472	181417
							-0.0365821	-0.000113326	0.0168346	9.98819e-05	15.0556	182487
							-0.0281648	-0.000168927	0.0252518	0.000106638	15.064	183418
							-0.0197475	-4.26415e-05	0.0336691	0.00011219	15.0724	184475
							-0.0113302	-3.86376e-05	0.0420864	0.000116645	15.0808	185596
							-0.00291296	-7.93458e-05	0.0505037	0.00012029	15.0893	186746
							0.00550431	-0.000120054	0.0589209	0.00012347	15.0977	188058
							0.0139216	-0.000133611	0.0673382	0.000126226	15.1061	189184
							0.0223389	-0.000155283	0.0757555	0.000128449	15.1145	190222
							0.0307561	-9.84665e-05	0.0841728	0.000130158	15.1229	191237
							0.0391734	-9.54554e-05	0.0925901	0.000131558	15.1314	192325
							0.0475907	-9.24443e-05	0.101007	0.000132823	15.1398	194259
							0.056008	-7.77203e-05	0.109425	0.00013378	15.1482	194801
							0.0644253	1.27137e-05	0.117842	0.000134373	15.1566	195989
							0.0728425	4.24509e-05	0.126259	0.000134575	15.165	196804
							0.0812598	1.1739e-05	0.134676	0.000134459	15.1734	197928
							0.0896771	-1.89728e-05	0.143094	0.000134213	15.1819	198714
							0.0980944	3.10229e-05	0.151511	0.000133872	15.1903	199658
							0.106512	4.73427e-05	0.159928	0.000133407	15.1987	200936
							0.114929	-6.37095e-06	0.168346	0.000132739	15.2071	201735
							0.123346	-6.00846e-05	0.176763	0.000131832	15.2155	202163
							0.131763	-0.000126583	0.18518	0.000130818	15.2239	203244
							0.140181	-8.58311e-05	0.193597	0.000129706	15.2324	204535
							0.148598	-4.88563e-05	0.202015	0.000128426	15.2408	204980
							0.157015	-2.48891e-05	0.210432	0.000126838	15.2492	205252
							0.165433	-2.35079e-05	0.218849	0.000125084	15.2576	206002
							0.17385	2.52226e-06	0.227267	0.000123613	15.266	206524
							0.182267	1.83791e-05	0.235684	0.000122284	15.2744	206986
							0.190684	1.43426e-05	0.244101	0.000120993	15.2829	207385
							0.199102	1.03061e-05	0.252518	0.00011977	15.2913	207968
							0.207519	6.15209e-06	0.260936	0.000118645	15.2997	208574
							0.215936	-3.46421e-06	0.269353	0.000117538	15.3081	208772
							0.224354	-1.30805e-05	0.27777	0.000116263	15.3165	209026
							0.232771	-5.3501e-05	0.286187	0.000114611	15.3249	209299
							0.241188	-9.39214e-05	0.294605	0.000112685	15.3334	209365
							0.249605	-3.0751e-05	0.303022	0.0001109	15.3418	209484
							0.258023	8.16576e-05	0.311439	0.000109547	15.3502	209764
							0.26644	4.54586e-05	0.319857	0.000108434	15.3586	209851
							0.274857	9.25946e-06	0.328274	0.000107372	15.367	209823
							0.283274	-0.000100302	0.336691	0.000106283	15.3755	209703
							0.291692	-0.000160348	0.345108	0.000105305	15.3839	209717
							0.300109	-8.24859e-05	0.353526	0.000104678	15.3923	209814
							0.308526	-1.68131e-05	0.361943	0.000104321	15.4007	209580
							0.316944	-1.27584e-05	0.37036	0.000103968	15.4091	209371
							0.325361	-1.18627e-05	0.378778	0.000103509	15.4175	209387
							0.333778	-1.09671e-05	0.387195	0.000102906	15.426	208784
							0.342195	6.57622e-05	0.395612	0.000102141	15.4344	208413
							0.350613	4.13332e-05	0.404029	0.000101208	15.4428	208272
							0.35903	1.69042e-05	0.412447	0.00010023	15.4512	207753
							0.367447	-3.5772e-05	0.420864	9.93566e-05	15.4596	207713
							0.375865	3.70925e-05	0.429281	9.8423e-05	15.468	207290
							0.384282	6.04852e-05	0.437698	9.72226e-05	15.4765	206505
							0.392699	8.2355e-06	0.446116	9.5657e-05	15.4849	205846
							0.401116	-4.40142e-05	0.454533	9.37498e-05	15.4933	205432
							0.409534	-2.33555e-05	0.46295	9.1964e-05	15.5017	204392
							0.417951	-2.69682e-06	0.471368	9.06095e-05	15.5101	203773
							0.426368	3.52847e-05	0.479785	8.93636e-05	15.5185	203463
							0.434785	8.33885e-05	0.488202	8.80676e-05	15.527	202677
							0.443203	3.65133e-05	0.496619	8.66773e-05	15.5354	201626
							0.45162	-1.0362e-05	0.505037	8.52185e-05	15.5438	200868
							0.460037	-0.000152216	0.513454	8.3808e-05	15.5522	199841
							0.468455	-0.000142557	0.521871	8.24447e-05	15.5606	198899
							0.476872	-6.46625e-05	0.530289	8.10853e-05	15.5691	198055
							0.485289	-6.06315e-05	0.538706	7.95856e-05	15.5775	196787
							0.493706	-5.66004e-05	0.547123	7.76868e-05	15.5859	195856
							0.502124	-3.1372e-05	0.55554	7.55433e-05	15.5943	194863
							0.510541	-1.34983e-06	0.563958	7.36174e-05	15.6027	194752
							0.518958	2.86723e-05	0.572375	7.19321e-05	15.6111	193747
							0.527376	6.16954e-05	0.580792	7.04063e-05	15.6196	193100
							0.535793	8.00626e-05	0.589209	6.89608e-05	15.628	190227
							0.54421	4.67843e-05	0.597627	6.75624e-05
							0.552627	1.35061e-05	0.606044	6.62153e-05
							0.561045	-0.000108028	0.614461	6.49037e-05
							0.569462	8.57839e-05	0.622879	6.3566e-05
							0.577879	0.000155425	0.631296	6.21536e-05
							0.586296	1.77315e-05	0.639713	6.06325e-05
							0.594714	-0.000119962	0.64813	5.90338e-05
							0.603131	-0.000162315	0.656548	5.74178e-05
							0.611548	-0.000133424	0.664965	5.58645e-05
							0.619966	9.09006e-05	0.673382	5.43981e-05
							0.628383	9.23632e-05	0.6818	5.30293e-05
							0.6368	4.97311e-05	0.690217	5.1874e-05
							0.645217	7.0989e-06	0.698634	5.10497e-05
							0.653635	-8.05399e-05	0.707051	5.04218e-05
							0.662052	-0.000115422	0.715469	4.9813e-05
							0.670469	-0.000113466	0.723886	4.91226e-05
							0.678887	-6.65204e-05	0.732303	4.83651e-05
							0.687304	-6.8038e-05	0.74072	4.76798e-05
							0.695721	-6.95557e-05	0.749138	4.71432e-05
							0.704138	-6.74294e-05	0.757555	4.65919e-05
							0.712556	-7.36024e-05	0.765972	4.59645e-05
							0.720973	-7.97754e-05	0.77439	4.52215e-05
							0.72939	-0.000102093	0.782807	4.43012e-05
							0.737807	-7.00312e-05	0.791224	4.31668e-05
							0.746225	-3.79691e-05	0.799641	4.18056e-05
							0.754642	6.62519e-06	0.808059	4.02831e-05
							0.763059	2.69467e-05	0.816476	3.86913e-05
							0.771477	2.5221e-05	0.824893	3.72431e-05
							0.779894	2.34952e-05	0.833311	3.59892e-05
							0.788311	2.05459e-05	0.841728	3.46415e-05
							0.796728	5.41131e-05	0.850145	3.30544e-05
							0.805146	7.03105e-05	0.858562	3.12592e-05
							0.813563	7.34082e-05	0.86698	2.94917e-05
							0.82198	7.41855e-05	0.875397	2.78916e-05
							0.830398	1.04786e-05	0.883814	2.65656e-05
							0.838815	-5.32282e-05	0.892231	2.54557e-05
							0.847232	-5.53236e-05	0.900649	2.44357e-05
							0.855649	-3.59964e-05	0.909066	2.3428e-05
							0.864067	-1.66691e-05	0.917483	2.23637e-05
							0.872484	-1.58486e-05	0.925901	2.12147e-05
							0.880901	-7.03777e-05	0.934318	1.9966e-05
							0.889318	-0.000124907	0.942735	1.86357e-05
							0.897736	-0.000140294	0.951152	1.73099e-05
							0.906153	-0.000155682	0.95957	1.63548e-05
							0.91457	-0.000191176	0.967987	1.59575e-05
							0.922988	1.19525e-05	0.976404	1.56457e-05
							0.931405	1.14707e-05	0.984822	1.51728e-05
							0.939822	1.09889e-05	0.993239	1.44475e-05
							0.948239	-1.01944e-05	1.00166	1.35792e-05
							0.956657	-1.94114e-05	1.01007	1.27496e-05
							0.965074	-2.86284e-05	1.01849	1.53654e-05
							0.973491	-6.4159e-05	1.02691	5.41289e-05
							0.981909	-8.83966e-05	1.03533	0.000156413
							0.990326	-0.000178044	1.04374	0.000255879
							0.998743	-0.000212482	1.05216	0.000283729
							1.00716	-0.000213106	1.06058	0.000256904
							1.01558	-0.000169343	1.06899	0.000222261
							1.02399	-0.000165277	1.07741	0.000192051
							1.03241	-0.000161211	1.08583	0.000166052
							1.04083	-5.02804e-05	1.09425	0.000143523
							1.04925	2.49672e-05	1.10266	0.000123979
							1.05766	5.70545e-05	1.11108	0.000107024
							1.06608	8.91419e-05	1.1195	9.2211e-05
							1.0745	9.34253e-05	1.12792	7.91564e-05
							1.08292	6.38071e-05	1.13633	6.76193e-05
							1.09133	3.4189e-05	1.14475	5.74889e-05
							1.09975	5.84827e-05	1.15317	4.86695e-05
							1.10817	5.06403e-05	1.16158	4.09373e-05
							1.11658	4.27979e-05	1.17	3.40746e-05
							1.125	2.10434e-05	1.17842	2.77354e-05
							1.13342	-7.48883e-05	1.18684	2.16757e-05
							1.14184	-1.99676e-05	1.19525	1.59939e-05
							1.15025	-2.00272e-05	1.20367	1.0726e-05
							1.15867	-3.14722e-05	1.21209	6.29321e-06
							1.16709	-4.29172e-05	1.22051	2.72541e-06
							1.17551	-6.57477e-05	1.22892	-4.61069e-07
							1.18392	-8.85955e-05	1.23734	-3.56972e-06
							1.19234	9.29159e-05	1.24576	-6.75227e-06
							1.20076	0.000102988	1.25417	-9.69402e-06
							1.20918	9.59408e-05	1.26259	-1.21568e-05
							1.21759	8.88931e-05	1.27101	-1.44216e-05
							1.22601	3.0083e-05	1.27943	-1.6675e-05
							1.23443	3.41046e-05	1.28784	-1.9182e-05
							1.24284	3.03384e-05	1.29626	-2.18821e-05
							1.25126	2.65723e-05	1.30468	-2.41816e-05
							1.25968	-7.44005e-06	1.3131	-2.60575e-05
							1.2681	-0.000106981	1.32151	-2.78191e-05
							1.27651	-2.85563e-05	1.32993	-2.95767e-05
							1.28493	-3.52469e-05	1.33835	-3.13134e-05
							1.29335	-4.19374e-05	1.34676	-3.29684e-05
							1.30177	-9.68399e-05	1.35518	-3.45857e-05
							1.31018	-6.34119e-05	1.3636	-3.62246e-05
							1.3186	-5.45944e-05	1.37202	-3.77181e-05
							1.32702	-5.58467e-05	1.38043	-3.87954e-05
							1.33543	-5.70989e-05	1.38885	-3.97523e-05
							1.34385	-8.69651e-05	1.39727	-4.09032e-05
							1.35227	-0.000111197	1.40569	-4.23858e-05
							1.36069	9.11116e-05	1.4141	-4.41904e-05
							1.3691	0.000119817	1.42252	-4.60169e-05
							1.37752	0.000149529	1.43094	-4.76857e-05
							1.38594	9.58959e-05	1.43935	-4.92331e-05
							1.39436	4.22628e-05	1.44777	-5.07777e-05
							1.40277	-8.1676e-05	1.45619	-5.24027e-05
							1.41119	-6.20699e-05	1.46461	-5.39642e-05
							1.41961	-4.46254e-05	1.47302	-5.51573e-05
							1.42802	-3.74484e-05	1.48144	-5.62327e-05
							1.43644	-6.14017e-05	1.48986	-5.74504e-05
							1.44486	-8.5355e-05	1.49828	-5.90136e-05
							1.45328	-8.55284e-05	1.50669	-6.09942e-05
							1.46169	-8.8581e-05	1.51511	-6.30271e-05
							1.47011	-9.16336e-05	1.52353	-6.49234e-05
							1.47853	1.69575e-05	1.53194	-6.48558e-05
							1.48695	4.41132e-05	1.54036	-4.93672e-05
							1.49536	5.62467e-05	1.54878	-1.90622e-05
							1.50378	1.02595e-05	1.5572	-7.18048e-06
							1.5122	-3.57278e-05	1.56561	-1.36115e-05
							1.52061	-9.02791e-05	1.57403	-2.33611e-05
							1.52903	-8.24231e-05	1.58245	-3.19076e-05
							1.53745	-0.000113003	1.59087	-3.90455e-05
							1.54587	-0.000143583	1.59928	-4.5233e-05
							1.55428	-2.8963e-05	1.6077	-5.07353e-05
							1.5627	2.8813e-05	1.61612	-5.55907e-05
							1.57112	2.05301e-05	1.62453	-5.98258e-05
							1.57954	1.22472e-05	1.63295	-6.36116e-05
							1.58795	-1.04664e-05	1.64137	-6.70637e-05
							1.59637	-8.13619e-05	1.64979	-7.0355e-05
							1.60479	-6.42573e-05	1.6582	-7.36031e-05
							1.6132	-5.39761e-05	1.66662	-7.66693e-05
							1.62162	-4.36949e-05	1.67504	-7.94981e-05
							1.63004	-3.46029e-05	1.68346	-8.20902e-05
							1.63846	-3.03424e-05	1.69187	-8.45625e-05
							1.64687	-2.6082e-05	1.70029	-8.70635e-05
							1.65529	3.21936e-05	1.70871	-8.95617e-05
							1.66371	5.13501e-05	1.71712	-9.18413e-05
							1.67213	7.26671e-05	1.72554	-9.37406e-05
							1.68054	9.3984e-05	1.73396	-9.53416e-05
							1.68896	5.92532e-05	1.74238	-9.66867e-05
							1.69738	2.45225e-05	1.75079	-9.78512e-05
							1.70579	-5.87508e-05	1.75921	-9.89902e-05
							1.71421	-2.98615e-05	1.76763	-0.000100163
							1.72263	-1.5904e-05	1.77605	-0.000101398
							1.73105	6.1668e-05	1.78446	-0.000102717
							1.73946	6.20027e-05	1.79288	-0.000104064
							1.74788	5.20893e-05	1.8013	-0.000105324
							1.7563	4.21759e-05	1.80971	-0.000106508
							1.76472	3.74548e-05	1.81813	-0.000107587
							1.77313	3.27336e-05	1.82655	-0.000108435
							1.78155	2.01733e-05	1.83497	-0.000109037
							1.78997	-4.30471e-06	1.84338	-0.000109603
							1.79838	-2.87827e-05	1.8518	-0.000110301
							1.8068	4.23469e-06	1.86022	-0.000111258
							1.81522	5.4395e-06	1.86864	-0.000112581
							1.82364	6.6443e-06	1.87705	-0.000114124
							1.83205	6.71434e-05	1.88547	-0.000115478
							1.84047	4.92076e-05	1.89389	-0.000116731
							1.84889	3.12717e-05	1.9023	-0.000118017
							1.85731	-1.78853e-05	1.91072	-0.000119487
							1.86572	-9.81872e-05	1.91914	-0.000121238
							1.87414	-6.51431e-05	1.92756	-0.000123051
							1.88256	-5.33654e-05	1.93597	-0.000124769
							1.89097	-4.15878e-05	1.94439	-0.000126349
							1.89939	-3.41757e-05	1.95281	-0.000127805
							1.90781	-3.38385e-05	1.96123	-0.000129234
							1.91623	-3.70387e-05	1.96964	-0.00013068
							1.92464	-4.02389e-05	1.97806	-0.000132001
							1.93306	-5.36035e-05	1.98648	-0.00013303
							1.94148	-0.000149827	1.99489	-0.00013398
							1.9499	-0.000202053	2.00331	-0.000135069
							1.95831	-0.000151528	2.01173	-0.00013638
							1.96673	-8.17788e-05	2.02015	-0.000137815
							1.97515	-7.86541e-05	2.02856	-0.000139146
							1.98356	9.97089e-06	2.03698	-0.000140435
							1.99198	-4.20259e-05	2.0454	-0.000141729
							2.0004	-9.40226e-05	2.05382	-0.000143081
							2.00882	-0.000106987	2.06223	-0.00014439
							2.01723	-0.000119951	2.07065	-0.000145458
							2.02565	-0.000153628	2.07907	-0.00014644
							2.03407	-0.000119427	2.08748	-0.000147422
							2.04249	-0.000117982	2.0959	-0.000148313
							2.0509	-0.000152536	2.10432	-0.000149061
							2.05932	-0.00018709	2.11274	-0.000149843
							2.06774	-0.000187484	2.12115	-0.000150773
							2.07615	-0.000126266	2.12957	-0.000151883
							2.08457	-0.000136139	2.13799	-0.00015302
							2.09299	-0.000146012	2.14641	-0.000154102
							2.10141	-6.61337e-05	2.15482	-0.000155201
							2.10982	-4.95144e-05	2.16324	-0.000156367
							2.11824	-4.42903e-05	2.17166	-0.000157666
							2.12666	-3.90661e-05	2.18007	-0.000159098
							2.13508	3.12764e-05	2.18849	-0.000160486
							2.14349	9.88212e-05	2.19691	-0.000161788
							2.15191	0.000120408	2.20533	-0.000163043
							2.16033	-1.85644e-05	2.21374	-0.000164259
							2.16874	-0.000157537	2.22216	-0.000165523
							2.17716	-0.000168302	2.23058	-0.000167027
							2.18558	-0.000118719	2.239	-0.000168991
							2.194	-9.46341e-05	2.24741	-0.000171293
							2.20241	-8.8887e-05	2.25583	-0.000173312
							2.21083	-0.000122282	2.26425	-0.00017502
							2.21925	-0.000155676	2.27267	-0.000176574
							2.22767	-0.000149721	2.28108	-0.000178152
							2.23608	-3.71752e-05	2.2895	-0.000179862
							2.2445	-3.38563e-05	2.29792	-0.000181718
							2.25292	-0.000102123	2.30633	-0.000183561
							2.26133	-0.000170391	2.31475	-0.000185298
							2.26975	-0.000162283	2.32317	-0.000186808
							2.27817	-0.000130306	2.33159	-0.000187998
							2.28659	-0.000114421	2.34	-0.000188923
							2.295	-9.85352e-05	2.34842	-0.000189692
							2.30342	-4.82359e-05	2.35684	-0.000190337
							2.31184	-5.39708e-05	2.36526	-0.000190919
							2.32026	-5.97056e-05	2.37367	-0.000191547
							2.32867	-9.76918e-05	2.38209	-0.000192302
							2.33709	-0.000174192	2.39051	-0.000193231
							2.34551	-9.10111e-05	2.39892	-0.000194414
							2.35392	-2.48744e-05	2.40734	-0.000195655
							2.36234	-5.14194e-06	2.41576	-0.000196642
							2.37076	1.05928e-06	2.42418	-0.000197531
							2.37918	-1.57314e-05	2.43259	-0.000198399
							2.38759	-3.25222e-05	2.44101	-0.000199312
							2.39601	-0.000106674	2.44943	-0.000200383
							2.40443	-0.000187663	2.45785	-0.000201657
							2.41285	-0.000151883	2.46626	-0.000203094
							2.42126	-0.000137014	2.47468	-0.000204556
							2.42968	-0.000168767	2.4831	-0.000205935
							2.4381	-0.00020052	2.49151	-0.000201766
							2.44651	-0.000177634	2.49993	-0.000142187
							2.45493	-0.000175172	2.50835	-9.86528e-06
							2.46335	-0.00018878	2.51677	9.71455e-05
							2.47177	-0.000202389	2.52518	0.000132833
							2.48018	-0.000232067	2.5336	0.000104485
							2.4886	-0.000247699	2.54202	9.4808e-05
							2.49702	-0.000187072	2.55044	0.000155847
							2.50544	-0.00017993	2.55885	0.000255788
							2.51385	-0.000172788	2.56727	0.000336288
							2.52227	-0.000176746	2.57569	0.000362566
							2.53069	-0.000180704	2.5841	0.000333737
							2.5391	-0.000220508	2.59252	0.000294365
							2.54752	-0.000273052	2.60094	0.000241205
							2.55594	-0.000208603	2.60936	0.000179205
							2.56436	-9.02559e-05	2.61777	0.000122529
							2.57277	-1.24269e-05	2.62619	7.52955e-05
							2.58119	6.55935e-05	2.63461	5.26357e-05
							2.58961	8.8701e-05	2.64303	6.9067e-05
							2.59803	-4.17328e-05	2.65144	9.70411e-05
							2.60644	-0.000172167	2.65986	0.000105343
							2.61486	-0.000198033	2.66828	8.5969e-05
							2.62328	-0.0002239	2.67669	4.64873e-05
							2.63169	-0.000154287	2.68511	6.70799e-06
							2.64011	-5.63766e-05	2.69353	-2.81619e-05
							2.64853	-5.53631e-05	2.70195	-5.85457e-05
							2.65695	-7.20655e-05	2.71036	-8.50888e-05
							2.66536	-8.87679e-05	2.71878	-0.000108267
							2.67378	-0.000162514	2.7272	-0.000128374
							2.6822	-0.000181485	2.73562	-0.000145821
							2.69062	-0.000200456	2.74403	-0.000160925
							2.69903	-0.000255798	2.75245	-0.000173994
							2.70745	-0.000278418	2.76087	-0.000185438
							2.71587	-0.000144502	2.76928	-0.000195616
							2.72429	-0.00013969	2.7777	-0.000204783
							2.7327	-0.000134878	2.78612	-0.000212852
							2.74112	-0.000101892	2.79454	-0.000219785
							2.74954	-0.000122671	2.80295	-0.000225817
							2.75795	-0.00014345	2.81137	-0.000231108
							2.76637	-0.00026084	2.81979	-0.000235812
							2.77479	-0.00019505	2.82821	-0.000240104
							2.78321	-0.000159133	2.83662	-0.000243509
							2.79162	-0.000141692	2.84504	-0.000240847
							2.80004	-2.8487e-05	2.85346	-0.000232106
							2.80846	-2.49339e-05	2.86187	-0.000230237
							2.81688	-8.80298e-05	2.87029	-0.000234946
							2.82529	-0.000151126	2.87871	-0.000240193
							2.83371	-0.000221772	2.88713	-0.000244747
							2.84213	-0.00017301	2.89554	-0.00024886
							2.85054	-0.000149897	2.90396	-0.000252675
							2.85896	-0.000201289	2.91238	-0.000256332
							2.86738	-0.000252681	2.9208	-0.000259818
							2.8758	-0.000295028	2.92921	-0.000262948
							2.88421	-0.000183257	2.93763	-0.000265729
							2.89263	-0.000143409	2.94605	-0.000268253
							2.90105	-0.00010356	2.95446	-0.000270666
							2.90947	2.98387e-06	2.96288	-0.000272814
							2.91788	9.98321e-05	2.9713	-0.000274654
							2.9263	7.38859e-05	2.97972	-0.000276298
							2.93472	4.79397e-05	2.98813	-0.000277867
							2.94313	-2.33994e-05	2.99655	-0.000279427
							2.95155	-0.000122338	3.00497	-0.000281001
							2.95997	-8.49927e-05	3.01339	-0.00028258
							2.96839	-6.86962e-05	3.0218	-0.000284201
							2.9768	-8.54216e-05	3.03022	-0.000285806
							2.98522	-0.000102147	3.03864	-0.000287411
							2.99364	-0.000151894	3.04705	-0.00028902
							3.00206	-5.10323e-05	3.05547	-0.000290627
							3.01047	-7.06308e-05	3.06389	-0.000292168
							3.01889	-9.02293e-05	3.07231	-0.000293649
							3.02731	-0.000142303	3.08072	-0.000295057
							3.03572	-0.0001115	3.08914	-0.000296457
							3.04414	-8.599e-05	3.09756	-0.000297975
							3.05256	-9.42405e-05	3.10598	-0.000299666
							3.06098	-0.000102491	3.11439	-0.000301552
							3.06939	-0.000120043	3.12281	-0.00030353
							3.07781	-6.811e-05	3.13123	-0.000305554
							3.08623	-1.5412e-05	3.13964	-0.000307566
							3.09465	-2.30088e-05	3.14806	-0.000309336
							3.10306	-3.06055e-05	3.15648	-0.000310714
							3.11148	-5.58916e-05	3.1649	-0.000311947
							3.1199	-7.87837e-05	3.17331	-0.000313184
							3.12831	-8.22646e-05	3.18173	-0.000314484
							3.13673	-7.04039e-05	3.19015	-0.000315782
							3.14515	-3.12328e-05	3.19857	-0.00031701
							3.15357	1.04501e-05	3.20698	-0.000318311
							3.16198	1.60386e-05	3.2154	-0.000319818
							3.1704	-1.00346e-05	3.22382	-0.000321397
							3.17882	-3.61078e-05	3.23223	-0.00032281
							3.18724	-8.73745e-05	3.24065	-0.000324036
							3.19565	-0.000219249	3.24907	-0.000325127
							3.20407	-0.000223603	3.25749	-0.000324333
							3.21249	-0.000199619	3.2659	-0.000304792
							3.2209	1.68832e-05	3.27432	-0.000254069
							3.22932	2.26928e-05	3.28274	-0.00020543
							3.23774	-1.45005e-06	3.29116	-0.000188167
							3.24616	-2.55929e-05	3.29957	-0.000197389
							3.25457	-5.84903e-05	3.30799	-0.000215104
							3.26299	-7.40612e-05	3.31641	-0.000232277
							3.27141	-8.96322e-05	3.32482	-0.000247613
							3.27983	-0.000184948	3.33324	-0.000261374
							3.28824	-0.0002881	3.34166	-0.000273419
							3.29666	-0.000179854	3.35008	-0.000283657
							3.30508	-8.32291e-05	3.35849	-0.000292375
							3.31349	-6.02094e-05	3.36691	-0.000299952
							3.32191	-4.99325e-05	3.37533	-0.000306743
							3.33033	-5.27471e-05	3.38375	-0.000312947
							3.33875	-5.55617e-05	3.39216	-0.000318714
							3.34716	-3.65122e-05	3.40058	-0.000324118
							3.35558	0.000160363	3.409	-0.000329158
							3.364	0.000140369	3.41741	-0.000333569
							3.37242	0.000120375	3.42583	-0.000337222
							3.38083	4.86187e-05	3.43425	-0.000340567
							3.38925	-9.12027e-05	3.44267	-0.000343811
							3.39767	-0.000187313	3.45108	-0.000346969
							3.40608	-0.000222989	3.4595	-0.000349893
							3.4145	-0.000258471	3.46792	-0.000352503
							3.42292	-0.000229075	3.47634	-0.000354835
							3.43134	-0.000227385	3.48475	-0.000356942
							3.43975	-0.000225694	3.49317	-0.000358845
							3.44817	-0.000214586	3.50159	-0.000360589
							3.45659	-0.000172004	3.51	-0.000362253
							3.46501	-0.000151171	3.51842	-0.00036391
							3.47342	-0.00016134	3.52684	-0.000365679
							3.48184	-0.000171509	3.53526	-0.000367696
							3.49026	-0.00013249	3.54367	-0.000369806
							3.49867	-0.000113152	3.55209	-0.000371763
							3.50709	-0.00014558	3.56051	-0.00037357
							3.51551	-0.000178008	3.56893	-0.000375162
							3.52393	-0.000191943	3.57734	-0.000376457
							3.53234	-0.000104612	3.58576	-0.000377554
							3.54076	-1.74089e-05	3.59418	-0.000378501
							3.54918	-3.70869e-05	3.60259	-0.000379243
							3.5576	-5.6765e-05	3.61101	-0.000379731
							3.56601	-0.000107331	3.61943	-0.000380094
							3.57443	-0.000157897	3.62785	-0.000380444
							3.58285	-0.000263579	3.63626	-0.000380893
							3.59126	-0.000163239	3.64468	-0.000381473
							3.59968	-0.000118473	3.6531	-0.000382172
							3.6081	-0.000115652	3.66152	-0.00038298
							3.61652	-0.000128338	3.66993	-0.00038394
							3.62493	-0.000141024	3.67835	-0.000385086
							3.63335	-0.000137831	3.68677	-0.000386358
							3.64177	-0.000144306	3.69518	-0.00038775
							3.65019	-0.000150781	3.7036	-0.000389342
							3.6586	-0.000168938	3.71202	-0.0003912
							3.66702	-0.000187095	3.72044	-0.000393088
							3.67544	-0.000236058	3.72885	-0.000394572
							3.68385	-0.000128074	3.73727	-0.000395455
							3.69227	-9.87749e-05	3.74569	-0.000395744
							3.70069	-8.85494e-05	3.75411	-0.000395704
							3.70911	-7.83239e-05	3.76252	-0.000395836
							3.71752	-3.03267e-05	3.77094	-0.000396287
							3.72594	-2.45128e-05	3.77936	-0.00039706
							3.73436	-7.85109e-05	3.78778	-0.000398062
							3.74278	-0.000132509	3.79619	-0.000399107
							3.75119	-0.000155727	3.80461	-0.000399997
							3.75961	-1.9924e-05	3.81303	-0.000400859
							3.76803	4.49143e-05	3.82144	-0.000401822
							3.77644	-2.1254e-05	3.82986	-0.000402924
							3.78486	-8.74223e-05	3.83828	-0.000404196
							3.79328	-0.000116724	3.8467	-0.000405647
							3.8017	-0.000186333	3.85511	-0.00040727
							3.81011	-0.000205747	3.86353	-0.000409062
							3.81853	-0.00022516	3.87195	-0.000410985
							3.82695	-0.000269784	3.88037	-0.000412859
							3.83537	-0.000233423	3.88878	-0.000414532
							3.84378	-0.000168085	3.8972	-0.000416081
							3.8522	-0.000158747	3.90562	-0.000417607
							3.86062	-0.00014941	3.91403	-0.000419127
							3.86903	-0.000119152	3.92245	-0.000420634
							3.87745	-6.3128e-05	3.93087	-0.000422113
							3.88587	-4.77087e-05	3.93929	-0.000423563
							3.89429	-6.13733e-05	3.9477	-0.000425019
							3.9027	-7.50378e-05	3.95612	-0.000426501
							3.91112	-0.000117786	3.96454	-0.000428024
							3.91954	-0.000228964	3.97296	-0.000429596
							3.92796	-0.00024133	3.98137	-0.000430926
							3.93637	-0.000253697	3.98979	-0.000427551
							3.94479	-0.000288936	3.99821	-0.000381961
							3.95321	-0.000190359	4.00662	-0.00027412
							3.96162	-0.000163464	4.01504	-0.000166508
							3.97004	-7.10656e-05	4.02346	-0.000104304
							3.97846	-4.60804e-05	4.03188	-0.000111166
							3.98688	-2.10951e-05	4.04029	-0.000150889
							3.99529	-1.77807e-05	4.04871	-0.000191462
							4.00371	-1.85776e-05	4.05713	-0.000226892
							4.01213	-1.93745e-05	4.06555	-0.000257683
							4.02055	-2.42828e-05	4.07396	-0.000284445
							4.02896	-3.81729e-05	4.08238	-0.000307632
							4.03738	-7.85817e-05	4.0908	-0.000327695
							4.0458	-0.000118991	4.09921	-0.000345066
							4.05421	-0.000108847	4.10763	-0.000360144
							4.06263	-2.86066e-05	4.11605	-0.000373282
							4.07105	-1.19542e-05	4.12447	-0.000384754
							4.07947	-2.71339e-05	4.13288	-0.000394876
							4.08788	-4.23137e-05	4.1413	-0.000403967
							4.0963	-6.58547e-05	4.14972	-0.000412239
							4.10472	-0.000156305	4.15814	-0.000419804
							4.11314	-8.83793e-05	4.16655	-0.000426536
							4.12155	3.92674e-05	4.17497	-0.000432362
							4.12997	2.99338e-05	4.18339	-0.000437461
							4.13839	2.06002e-05	4.1918	-0.0004419
							4.1468	-9.84794e-06	4.20022	-0.000445709
							4.15522	2.9826e-05	4.20864	-0.000448931
							4.16364	-1.73564e-05	4.21706	-0.000445099
							4.17206	-6.45387e-05	4.22547	-0.00037682
							4.18047	-0.000165406	4.23389	-0.000227208
							4.18889	-0.000215014	4.24231	-0.000113006
							4.19731	-0.00010463	4.25073	-8.0876e-05
							4.20573	-7.28296e-05	4.25914	-0.000118421
							4.21414	-6.48859e-05	4.26756	-0.000167058
							4.22256	-6.88704e-05	4.27598	-0.000209982
							4.23098	-7.28549e-05	4.28439	-0.000243379
							4.2394	-0.000132693	4.29281	-0.000230741
							4.24781	-6.06035e-06	4.30123	-0.000128567
							4.25623	2.74114e-05	4.30965	2.00574e-05
							4.26465	-2.42936e-06	4.31806	0.00012469
							4.27306	-3.22701e-05	4.32648	0.000126631
							4.28148	-0.000203742	4.3349	5.83091e-05
							4.2899	-0.000264485	4.34332	-1.63587e-05
							4.29832	-0.000245935	4.35173	-8.1769e-05
							4.30673	-3.66223e-05	4.36015	-0.000138765
							4.31515	-2.37828e-05	4.36857	-0.000185773
							4.32357	-3.94909e-05	4.37698	-0.000200356
							4.33199	-5.51989e-05	4.3854	-0.00017278
							4.3404	-9.94544e-05	4.39382	-0.000144965
							4.34882	-0.000133006	4.40224	-0.000146678
							4.35724	-0.00014057	4.41065	-0.000185172
							4.36565	-0.000148133	4.41907	-0.000228675
							4.37407	-0.000192708	4.42749	-0.000263731
							4.38249	-0.000362113	4.43591	-0.000259952
							4.39091	-0.000324025	4.44432	-0.00017895
							4.39932	-0.000292305	4.45274	-4.50733e-05
							4.40774	-0.000260584	4.46116	0.000104624
							4.41616	-0.000152381	4.46957	0.000277597
							4.42458	-0.00012875	4.47799	0.000474724
							4.43299	-0.00010512	4.48641	0.000646226
							4.44141	-0.000101635	4.49483	0.000708863
							4.44983	-7.33699e-05	4.50324	0.000648909
							4.45824	-4.51046e-05	4.51166	0.00060635
							4.46666	3.87743e-05	4.52008	0.000578054
							4.47508	5.75659e-05	4.5285	0.000528831
							4.4835	6.14707e-05	4.53691	0.000441823
							4.49191	-1.05197e-05	4.54533	0.000322113
							4.50033	-8.251e-05	4.55375	0.000207431
							4.50875	-3.42203e-05	4.56216	0.000107406
							4.51717	-4.4221e-05	4.57058	2.05494e-05
							4.52558	-5.42218e-05	4.579	-4.63061e-05
							4.534	-0.000172495	4.58742	-1.71547e-05
							4.54242	-9.37941e-05	4.59583	0.000163543
							4.55083	-0.00010723	4.60425	0.000397442
							4.55925	-0.000120666	4.61267	0.000624432
							4.56767	-0.000164926	4.62109	0.000802645
							4.57609	-0.000127348	4.6295	0.000898673
							4.5845	-0.000139361	4.63792	0.000855922
							4.59292	-0.000151374	4.64634	0.000697522
							4.60134	-0.00019181	4.65475	0.000536932
							4.60976	-0.000264412	4.66317	0.000452353
							4.61817	-0.000184291	4.67159	0.00047607
							4.62659	0.000163928	4.68001	0.00053932
							4.63501	0.000120237	4.68842	0.000599063
							4.64342	7.6547e-05	4.69684	0.000622321
							4.65184	-1.71554e-05	4.70526	0.000577678
							4.66026	-4.88563e-05	4.71368	0.000458424
							4.66868	-5.24562e-05	4.72209	0.000325392
							4.67709	-5.60562e-05	4.73051	0.000206654
							4.68551	-7.45194e-05	4.73893	0.000103853
							4.69393	-0.000244019	4.74734	1.48053e-05
							4.70235	-0.000271225	4.75576	-6.24237e-05
							4.71076	-0.000221337	4.76418	-0.000126285
							4.71918	-0.000230702	4.7726	-0.000149957
							4.7276	-0.000240068	4.78101	-0.000122209
							4.73601	-0.000273602	4.78943	-9.49076e-05
							4.74443	-0.000349958	4.79785	-0.000102853
							4.75285	-0.000242239	4.80627	-0.000152969
							4.76127	-0.000108075	4.81468	-0.000207396
							4.76968	-0.000110728	4.8231	-0.000247097
							4.7781	-0.000113381	4.83152	-0.000200089
							4.78652	-0.000133405	4.83993	4.28629e-05
							4.79494	-0.000145579	4.84835	0.000409486
							4.80335	-0.000195324	4.85677	0.000726293
							4.81177	-5.99404e-05	4.86519	0.000931097
							4.82019	-0.000103375	4.8736	0.000966357
							4.8286	-0.000146809	4.88202	0.000907653
							4.83702	-5.7982e-05	4.89044	0.000959542
							4.84544	-9.31133e-05	4.89886	0.00110297
							4.85386	-0.000128245	4.90727	0.00122806
							4.86227	-0.000125326	4.91569	0.00124271
							4.87069	-0.000140638	4.92411	0.0011261
							4.87911	-0.000155951	4.93252	0.000919713
							4.88753	-0.000179292	4.94094	0.000721629
							4.89594	-0.000202634	4.94936	0.000605907
							4.90436	-0.000197568	4.95778	0.000617539
							4.91278	-0.000142101	4.96619	0.00068278
							4.92119	-0.000110814	4.97461	0.000725848
							4.92961	-0.000110335	4.98303	0.000684192
							4.93803	-0.000147793	4.99145	0.000539866
							4.94645	-0.000185251	4.99986	0.000386545
							4.95486	-0.000176904	5.00828	0.000252616
							4.96328	-0.000160983	5.0167	0.000136531
							4.9717	-0.000145062	5.02511	3.6115e-05
							4.98012	-0.000113543	5.03353	-5.0748e-05
							4.98853	-8.28381e-05	5.04195	-0.000126124
							4.99695	-8.67769e-05	5.05037	-0.000191594
							5.00537	-9.07157e-05	5.05878	-0.000248616
							5.01378	-0.000104986	5.0672	-0.000298175
							5.0222	-4.63315e-05	5.07562	-0.000341021
							5.03062	-1.81836e-05	5.08404	-0.00037803
							5.03904	-5.96709e-06	5.09245	-0.000410068
							5.04745	-1.71633e-06	5.10087	-0.000437954
							5.05587	-6.6258e-05	5.10929	-0.000462347
							5.06429	-0.0001308	5.1177	-0.000483707
							5.07271	-9.0553e-05	5.12612	-0.000502004
							5.08112	3.97084e-05	5.13454	-0.000517643
							5.08954	0.000118181	5.14296	-0.000531295
							5.09796	-1.40716e-05	5.15137	-0.000543393
							5.10637	-0.000146324	5.15979	-0.000554128
							5.11479	-9.01498e-05	5.16821	-0.000563506
							5.12321	-9.33146e-05	5.17663	-0.000571556
							5.13163	-9.64793e-05	5.18504	-0.000578555
							5.14004	-0.000127043	5.19346	-0.00058471
							5.14846	-0.000194536	5.20188	-0.000590129
							5.15688	-0.000164193	5.21029	-0.00059491
							5.1653	-0.000153746	5.21871	-0.000599218
							5.17371	-0.000197979	5.22713	-0.000603202
							5.18213	-0.000242212	5.23555	-0.000606571
							5.19055	-0.000218239	5.24396	-0.000607717
							5.19896	-0.000179609	5.25238	-0.000595275
							5.20738	-9.61516e-05	5.2608	-0.000560827
							5.2158	-1.26937e-05	5.26922	-0.0005284
							5.22422	2.04124e-05	5.27763	-0.000520929
							5.23263	9.74294e-07	5.28605	-0.000532199
							5.24105	-1.84638e-05	5.29447	-0.000545978
							5.24947	-7.40896e-05	5.30289	-0.000558115
							5.25789	-0.000132997	5.3113	-0.000568719
							5.2663	-0.000201153	5.31972	-0.000578003
							5.27472	-0.0002008	5.32814	-0.000586125
							5.28314	0.000115938	5.33655	-0.000593509
							5.29155	0.000118332	5.34497	-0.000600373
							5.29997	9.68266e-05	5.35339	-0.000606764
							5.30839	7.53208e-05	5.36181	-0.0006125
							5.31681	-1.92782e-05	5.37022	-0.000617653
							5.32522	5.45578e-05	5.37864	-0.000622348
							5.33364	4.94357e-05	5.38706	-0.000625492
							5.34206	4.43135e-05	5.39548	-0.000616963
							5.35048	2.29895e-05	5.40389	-0.000596966
							5.35889	-1.00234e-05	5.41231	-0.000590178
							5.36731	-4.30363e-05	5.42073	-0.000596572
							5.37573	-0.000168385	5.42914	-0.000605174
							5.38414	-0.000130795	5.43756	-0.000612767
							5.39256	-0.000130809	5.44598	-0.000619267
							5.40098	-0.000150845	5.4544	-0.000624924
							5.4094	-0.000170882	5.46281	-0.000630088
							5.41781	-0.000143915	5.47123	-0.000634982
							5.42623	-8.50877e-05	5.47965	-0.000639606
							5.43465	-1.60199e-05	5.48807	-0.000643535
							5.44307	1.54055e-05	5.49648	-0.000646608
							5.45148	3.02923e-05	5.5049	-0.000649135
							5.4599	3.69098e-05	5.51332	-0.000651421
							5.46832	3.47353e-05	5.52173	-0.000653611
							5.47673	3.25608e-05	5.53015	-0.000655791
							5.48515	2.15944e-05	5.53857	-0.000657816
							5.49357	-1.01011e-05	5.54699	-0.000659508
							5.50199	-8.94827e-05	5.5554	-0.000660993
							5.5104	-0.000104071	5.56382	-0.000662368
							5.51882	-0.000104748	5.57224	-0.000663721
							5.52724	-0.000105425	5.58066	-0.000665112
							5.53566	-0.000144593	5.58907	-0.000666583
							5.54407	-0.000125684	5.59749	-0.000668167
							5.55249	-0.000106775	5.60591	-0.000669832
							5.56091	-6.06526e-05	5.61432	-0.000671519
							5.56932	-5.83494e-05	5.62274	-0.000673085
							5.57774	-5.60461e-05	5.63116	-0.000674437
							5.58616	5.43563e-05	5.63958	-0.000675645
							5.59458	9.41593e-05	5.64799	-0.000676657
							5.60299	0.000126552	5.65641	-0.000677508
							5.61141	7.79757e-05	5.66483	-0.000678486
							5.61983	2.93998e-05	5.67325	-0.000679713
							5.62825	1.98396e-06	5.68166	-0.000681195
							5.63666	-2.54319e-05	5.69008	-0.000682706
							5.64508	-0.000113542	5.6985	-0.000684053
							5.6535	-2.83333e-05	5.70691	-0.000685323
							5.66191	5.68753e-05	5.71533	-0.000686584
							5.67033	6.10052e-05	5.72375	-0.00068786
							5.67875	1.66382e-05	5.73217	-0.000689226
							5.68717	-2.77289e-05	5.74058	-0.000690773
							5.69558	-0.00013139	5.749	-0.000692445
							5.704	-0.000166827	5.75742	-0.000694116
							5.71242	-9.36642e-05	5.76584	-0.000695596
							5.72084	-6.23089e-05	5.77425	-0.000696812
							5.72925	-6.67606e-05	5.78267	-0.000697823
							5.73767	-7.12123e-05	5.79109	-0.000698778
							5.74609	-7.04316e-05	5.7995	-0.000699777
							5.75451	-7.07586e-05	5.80792	-0.000700541
							5.76292	-7.10855e-05	5.81634	-0.000700912
							5.77134	-0.000125555	5.82476	-0.000701374
							5.77976	-0.000206978	5.83317	-0.000702138
							5.78817	-8.32497e-05	5.84159	-0.000703386
							5.79659	4.04786e-05	5.85001	-0.000704919
							5.80501	-8.00136e-06	5.85843	-0.000706095
							5.81343	-5.64813e-05	5.86684	-0.000706123
							5.82184	-0.000157001	5.87526	-0.000697018
							5.83026	-0.000110236	5.88368	-0.000666864
							5.83868	-7.5855e-05	5.89209	-0.000625346
							5.8471	-6.48046e-05	5.90051	-0.000591994
							5.85551	-5.37543e-05	5.90893	-0.00055604
							5.86393	-3.97087e-05	5.91735	-0.000491476
							5.87235	-5.23437e-05	5.92576	-0.000369261
							5.88076	-6.49786e-05	5.93418	-0.000117703
							5.88918	-9.87387e-05	5.9426	0.000256434
							5.8976	0.000170515	5.95102	0.000619721
							5.90602	9.4866e-05	5.95943	0.000923909
							5.91443	1.92172e-05	5.96785	0.00109069
							5.92285	-0.000143149	5.97627	0.0010246
							5.93127	-0.000215338	5.98468	0.000817346
							5.93969	-0.000194411	5.9931	0.000606617
							5.9481	-0.000206873	6.00152	0.000423404
							5.95652	-0.000219334	6.00994	0.00026496
							5.96494	-0.000266409	6.01835	0.000127764
							5.97335	-0.000291437	6.02677	8.89511e-06
							5.98177	-0.0002667	6.03519	-9.39956e-05
							5.99019	-0.000190845	6.04361	-0.000183169
							5.99861	-8.01455e-05	6.05202	-0.00026073
							6.00702	-3.05879e-05	6.06044	-0.000328007
							6.01544	1.89697e-05	6.06886	-0.000385965
							6.02386	5.74922e-05	6.07727	-0.000436136
							6.03228	8.8392e-06	6.08569	-0.000479771
							6.04069	-3.98138e-05	6.09411	-0.000517918
							6.04911	-0.00023811	6.10253	-0.000551353
							6.05753	-0.000329813	6.11094	-0.000580621
							6.06594	-9.22459e-05	6.11936	-0.000606259
							6.07436	-5.43966e-05	6.12778	-0.000628519
							6.08278	-3.72815e-05	6.1362	-0.000647545
							6.0912	-0.000133893	6.14461	-0.000663937
							6.09961	-0.000230506	6.15303	-0.000678189
							6.10803	-0.000248327	6.16145	-0.000690631
							6.11645	-0.00023385	6.16986	-0.000701486
							6.12487	-0.00023344	6.17828	-0.000710998
							6.13328	-0.000273173	6.1867	-0.000719482
							6.1417	-0.000312906	6.19512	-0.000727056
							6.15012	-0.000302959	6.20353	-0.000733758
							6.15853	-0.000230842	6.21195	-0.000739735
							6.16695	-0.00021207	6.22037	-0.00074509
							6.17537	-0.000193298	6.22879	-0.000746075
							6.18379	-0.000141619	6.2372	-0.000707924
							6.1922	-6.41347e-05	6.24562	-0.000601567
							6.20062	-2.71746e-05	6.25404	-0.000497665
							6.20904	-1.10673e-05	6.26245	-0.000470412
							6.21746	-4.18638e-05	6.27087	-0.000501591
							6.22587	-7.26603e-05	6.27929	-0.000540862
							6.23429	-8.15861e-05	6.28771	-0.000575395
							6.24271	-0.000170641	6.29612	-0.000605071
							6.25112	-0.000259696	6.30454	-0.000630397
							6.25954	-0.000278359	6.31296	-0.000652321
							6.26796	-0.000186781	6.32138	-0.000671515
							6.27638	-0.000181527	6.32979	-0.000688455
							6.28479	-0.000179489	6.33821	-0.000703248
							6.29321	-0.00021068	6.34663	-0.000715844
							6.30163	-0.000241871	6.35504	-0.000726792
							6.31005	-0.000215213	6.36346	-0.000736497
							6.31846	-6.891e-05	6.37188	-0.000745229
							6.32688	-5.74764e-05	6.3803	-0.000752896
							6.3353	-7.00135e-05	6.38871	-0.000759167
							6.34371	-8.25505e-05	6.39713	-0.000764271
							6.35213	-0.000151207	6.40555	-0.000768867
							6.36055	-0.000230649	6.41397	-0.000773229
							6.36897	-0.000228899	6.42238	-0.000777297
							6.37738	-0.00022715	6.4308	-0.000780878
							6.3858	-0.000212003	6.43922	-0.000783968
							6.39422	-1.58679e-05	6.44763	-0.000786784
							6.40264	-2.92695e-06	6.45605	-0.000789498
							6.41105	-9.88946e-06	6.46447	-0.000792208
							6.41947	-1.6852e-05	6.47289	-0.000794997
							6.42789	-0.000156489	6.4813	-0.000797616
							6.4363	6.03202e-05	6.48972	-0.000799703
							6.44472	3.95987e-05	6.49814	-0.000801424
							6.45314	1.88772e-05	6.50656	-0.000803051
							6.46156	-6.76083e-05	6.51497	-0.000804769
							6.46997	-0.000183129	6.52339	-0.000806407
							6.47839	-0.000167883	6.53181	-0.000806363
							6.48681	-0.000174631	6.54022	-0.000792744
							6.49523	-0.000181378	6.54864	-0.000759613
							6.50364	-0.000156459	6.55706	-0.000727582
							6.51206	-0.000159865	6.56548	-0.00071335
							6.52048	-0.000163271	6.57389	-0.000722052
							6.52889	-0.000179152	6.58231	-0.000735618
							6.53731	-0.000263897	6.59073	-0.000748145
							6.54573	-0.000163341	6.59915	-0.000759385
							6.55415	-0.00012923	6.60756	-0.000769221
							6.56256	-0.000118378	6.61598	-0.000777987
							6.57098	-0.000107526	6.6244	-0.000786047
							6.5794	-0.000145974	6.63281	-0.000793438
							6.58782	-0.000184422	6.64123	-0.000800064
							6.59623	-0.000305737	6.64965	-0.000805961
							6.60465	-0.000345368	6.65807	-0.000811212
							6.61307	-0.000226558	6.66648	-0.000815913
							6.62148	-0.000128323	6.6749	-0.00082005
							6.6299	-8.23705e-05	6.68332	-0.00082361
							6.63832	-6.00592e-05	6.69174	-0.000826678
							6.64674	-2.43888e-05	6.70015	-0.000829187
							6.65515	-1.22258e-05	6.70857	-0.000831311
							6.66357	-1.42664e-05	6.71699	-0.000833256
							6.67199	-1.6307e-05	6.7254	-0.000835195
							6.68041	-0.00012821	6.73382	-0.000837353
							6.68882	-0.000163571	6.74224	-0.000839548
							6.69724	-7.23899e-05	6.75066	-0.000841219
							6.70566	-3.43672e-05	6.75907	-0.000842433
							6.71407	-6.53882e-05	6.76749	-0.00084345
							6.72249	-9.64091e-05	6.77591	-0.00084452
							6.73091	-0.000167992	6.78433	-0.000845737
							6.73933	-0.000101463	6.79274	-0.000847153
							6.74774	-7.25412e-05	6.80116	-0.000848729
							6.75616	-4.36192e-05	6.80958	-0.0008504
							6.76458	-2.28341e-05	6.818	-0.000852236
							6.773	4.70223e-05	6.82641	-0.000854162
							6.78141	4.52484e-05	6.83483	-0.000855877
							6.78983	4.34745e-05	6.84325	-0.000857413
							6.79825	3.77704e-05	6.85166	-0.000858838
							6.80666	-7.33537e-06	6.86008	-0.000860207
							6.81508	-5.24411e-05	6.8685	-0.000861572
							6.8235	-0.00013364	6.87692	-0.000863078
							6.83192	3.26257e-05	6.88533	-0.000864717
							6.84033	7.32728e-05	6.89375	-0.000865873
							6.84875	0.00011392	6.90217	-0.00086635
							6.85717	0.000220996	6.91059	-0.00086679
							6.86559	0.000219757	6.919	-0.000867404
							6.874	0.000218518	6.92742	-0.0008682
							6.88242	0.000143781	6.93584	-0.000869159
							6.89084	0.000221742	6.94425	-0.00087031
							6.89925	0.00026877	6.95267	-0.000871638
							6.90767	0.000315797	6.96109	-0.000873013
							6.91609	0.000315142	6.96951	-0.000874428
							6.92451	0.000314486	6.97792	-0.000875877
							6.93292	0.00028922	6.98634	-0.000877337
							6.94134	0.000549497	6.99476	-0.000878822
							6.94976	0.000753266	7.00318	-0.000880331
							6.95818	0.00115383	7.01159	-0.000881896
							6.96659	0.00143686	7.02001	-0.000883517
							6.97501	0.00171989	7.02843	-0.000884955
							6.98343	0.00186781	7.03684	-0.000885756
							6.99184	0.00220244	7.04526	-0.000886163
							7.00026	0.00273696	7.05368	-0.000886695
							7.00868	0.00354284	7.0621	-0.000887509
							7.0171	0.00356269	7.07051	-0.000888572
							7.02551	0.00412859	7.07893	-0.000889697
							7.03393	0.0052782	7.08735	-0.000890724
							7.04235	0.00591757	7.09577	-0.000891598
							7.05077	0.00635133	7.10418	-0.000892501
							7.05918	0.00727414	7.1126	-0.000893548
							7.0676	0.00836511	7.12102	-0.000894846
							7.07602	0.00947761	7.12943	-0.00089632
							7.08443	0.0108315	7.13785	-0.000897638
							7.09285	0.0114559	7.14627	-0.000898787
							7.10127	0.01419	7.15469	-0.000899737
							7.10969	0.0165983	7.1631	-0.000900311
							7.1181	0.0183582	7.17152	-0.000900602
							7.12652	0.0199075	7.17994	-0.000901064
							7.13494	0.0217073	7.18836	-0.000901895
							7.14336	0.0224467	7.19677	-0.000903128
							7.15177	0.0238877	7.20519	-0.000904611
							7.16019	0.0262556	7.21361	-0.000906322
							7.16861	0.0273512	7.22202	-0.000908121
							7.17702	0.0288807	7.23044	-0.000909647
							7.18544	0.0322361	7.23886	-0.000910892
							7.19386	0.0359813	7.24728	-0.000912042
							7.20228	0.0395099	7.25569	-0.000913243
							7.21069	0.0442821	7.26411	-0.000914602
							7.21911	0.0472819	7.27253	-0.000916193
							7.22753	0.0487326	7.28095	-0.000918056
							7.23595	0.0507607	7.28936	-0.000920015
							7.24436	0.0542647	7.29778	-0.000921819
							7.25278	0.0585453	7.3062	-0.00092336
							7.2612	0.0606967	7.31461	-0.000924559
							7.26962	0.0645505	7.32303	-0.000925411
							7.27803	0.0708704	7.33145	-0.000926208
							7.28645	0.0734296	7.33987	-0.000927147
							7.29487	0.0767906	7.34828	-0.000928309
							7.30328	0.082242	7.3567	-0.000929889
							7.3117	0.0854291	7.36512	-0.00093191
							7.32012	0.0879422	7.37354	-0.000934033
							7.32854	0.0916416	7.38195	-0.000936139
							7.33695	0.0954012	7.39037	-0.000938254
							7.34537	0.100586	7.39879	-0.000940293
							7.35379	0.1039	7.4072	-0.000942093
							7.36221	0.108047	7.41562	-0.00094377
							7.37062	0.112905	7.42404	-0.000945401
							7.37904	0.116187	7.43246	-0.000947033
							7.38746	0.121283	7.44087	-0.000948821
							7.39587	0.124312	7.44929	-0.000950611
							7.40429	0.128336	7.45771	-0.000951926
							7.41271	0.136047	7.46613	-0.000950346
							7.42113	0.139716	7.47454	-0.000921221
							7.42954	0.141675	7.48296	-0.000843928
							7.43796	0.14566	7.49138	-0.00076877
							7.44638	0.15058	7.49979	-0.000747745
							7.4548	0.153344	7.50821	-0.000767892
							7.46321	0.155482	7.51663	-0.00079382
							7.47163	0.158927	7.52505	-0.000816582
							7.48005	0.16289	7.53346	-0.000832934
							7.48846	0.16619	7.54188	-0.000806906
							7.49688	0.169812	7.5503	-0.000644507
							7.5053	0.173249	7.55872	-0.000321637
							7.51372	0.177474	7.56713	5.46535e-05
							7.52213	0.179364	7.57555	0.000422593
							7.53055	0.181879	7.58397	0.000761527
							7.53897	0.185926	7.59238	0.00106621
							7.54739	0.189025	7.6008	0.00133623
							7.5558	0.189768	7.60922	0.00157057
							7.56422	0.193436	7.61764	0.0017652
							7.57264	0.197505	7.62605	0.00185004
							7.58105	0.199156	7.63447	0.00171871
							7.58947	0.20119	7.64289	0.00146237
							7.59789	0.203529	7.65131	0.00125396
							7.60631	0.204732	7.65972	0.00109099
							7.61472	0.206576	7.66814	0.000959678
							7.62314	0.209995	7.67656	0.000933951
							7.63156	0.211283	7.68497	0.00107387
							7.63998	0.21195	7.69339	0.00127753
							7.64839	0.214793	7.70181	0.00148646
							7.65681	0.215607	7.71023	0.00168278
							7.66523	0.215767	7.71864	0.00186001
							7.67364	0.215766	7.72706	0.00201708
							7.68206	0.215765	7.73548	0.00215504
							7.69048	0.215908	7.7439	0.00227478
							7.6989	0.218923	7.75231	0.00237819
							7.70731	0.219573	7.76073	0.00246723
							7.71573	0.220386	7.76915	0.00254369
							7.72415	0.220956	7.77756	0.00260922
							7.73257	0.221147	7.78598	0.00266549
							7.74098	0.221289	7.7944	0.00271379
							7.7494	0.221432	7.80282	0.00275528
							7.75782	0.222201	7.81123	0.0027911
							7.76623	0.222217	7.81965	0.0028219
							7.77465	0.222008	7.82807	0.00284832
							7.78307	0.221798	7.83649	0.00287106
							7.79149	0.221364	7.8449	0.00289094
							7.7999	0.221076	7.85332	0.0029085
							7.80832	0.220788	7.86174	0.00292372
							7.81674	0.219911	7.87015	0.00293669
							7.82516	0.218752	7.87857	0.00294765
							7.83357	0.218326	7.88699	0.00295673
							7.84199	0.218407	7.89541	0.00296416
							7.85041	0.218417	7.90382	0.00297045
							7.85882	0.217223	7.91224	0.00297582
							7.86724	0.216028	7.92066	0.00298034
							7.87566	0.213526	7.92908	0.00298408
							7.88408	0.212149	7.93749	0.00298716
							7.89249	0.211909	7.94591	0.00298965
							7.90091	0.210919	7.95433	0.00299152
							7.90933	0.20884	7.96274	0.00299277
							7.91775	0.20689	7.97116	0.00299375
							7.92616	0.20413	7.97958	0.00299469
							7.93458	0.203824	7.988	0.00299546
							7.943	0.201544	7.99641	0.00299586
							7.95141	0.198269	8.00483	0.0029958
							7.95983	0.19676	8.01325	0.00299526
							7.96825	0.19452	8.02167	0.00299427
							7.97667	0.192533	8.03008	0.00299286
							7.98508	0.188951	8.0385	0.00298842
							7.9935	0.187133	8.04692	0.00297637
							8.00192	0.185236	8.05533	0.00294584
							8.01034	0.182301	8.06375	0.00282385
							8.01875	0.178652	8.07217	0.00259512
							8.02717	0.17668	8.08059	0.0024629
							8.03559	0.173832	8.089	0.00249183
							8.044	0.17153	8.09742	0.00255538
							8.05242	0.168468	8.10584	0.00261225
							8.06084	0.164964	8.11426	0.00265973
							8.06926	0.162145	8.12267	0.00268087
							8.07767	0.159356	8.13109	0.00264805
							8.08609	0.156479	8.13951	0.0025422
							8.09451	0.152877	8.14792	0.00234742
							8.10293	0.149574	8.15634	0.00216839
							8.11134	0.145984	8.16476	0.00215469
							8.11976	0.143034	8.17318	0.00224488
							8.12818	0.141614	8.18159	0.00234325
							8.13659	0.137576	8.19001	0.00242869
							8.14501	0.133401	8.19843	0.00250189
							8.15343	0.130593	8.20685	0.00256451
							8.16185	0.128224	8.21526	0.00261845
							8.17026	0.125537	8.22368	0.00266514
							8.17868	0.122569	8.2321	0.00270569
							8.1871	0.118741	8.24051	0.00274064
							8.19552	0.115656	8.24893	0.00277059
							8.20393	0.112383	8.25735	0.00279618
							8.21235	0.10993	8.26577	0.0028178
							8.22077	0.107005	8.27418	0.00283581
							8.22918	0.103904	8.2826	0.00284407
							8.2376	0.102159	8.29102	0.00277831
							8.24602	0.0995433	8.29944	0.00258278
							8.25444	0.0963394	8.30785	0.00236563
							8.26285	0.0928072	8.31627	0.0022096
							8.27127	0.0907775	8.32469	0.00204998
							8.27969	0.088164	8.33311	0.00180551
							8.28811	0.0862501	8.34152	0.00148417
							8.29652	0.083937	8.34994	0.00114516
							8.30494	0.0814621	8.35836	0.000839925
							8.31336	0.0789359	8.36677	0.000575925
							8.32177	0.0770509	8.37519	0.000347972
							8.33019	0.0759822	8.38361	0.000151213
							8.33861	0.073893	8.39203	-1.84903e-05
							8.34703	0.0715137	8.40044	-0.00016498
							8.35544	0.0686612	8.40886	-0.000291657
							8.36386	0.0670556	8.41728	-0.000401488
							8.37228	0.0654438	8.4257	-0.000494521
							8.3807	0.0632387	8.43411	-0.000549401
							8.38911	0.0604359	8.44253	-0.000547446
							8.39753	0.0583091	8.45095	-0.000536433
							8.40595	0.0575456	8.45936	-0.000568599
							8.41436	0.0560606	8.46778	-0.000633296
							8.42278	0.0544117	8.4762	-0.000697705
							8.4312	0.0523969	8.48462	-0.000753969
							8.43962	0.0508487	8.49303	-0.000802876
							8.44803	0.0497307	8.50145	-0.000845408
							8.45645	0.048658	8.50987	-0.000882138
							8.46487	0.0470013	8.51829	-0.000913478
							8.47329	0.0454073	8.5267	-0.000940454
							8.4817	0.0447918	8.53512	-0.000964
							8.49012	0.0436693	8.54354	-0.000984591
							8.49854	0.04175	8.55195	-0.00100277
							8.50695	0.0413254	8.56037	-0.00101881
							8.51537	0.0403193	8.56879	-0.00103276
							8.52379	0.039018	8.57721	-0.00104494
							8.53221	0.0383498	8.58562	-0.00105568
							8.54062	0.0377729	8.59404	-0.0010651
							8.54904	0.0369913	8.60246	-0.00107326
							8.55746	0.0356079	8.61088	-0.00108054
							8.56588	0.0350519	8.61929	-0.00108708
							8.57429	0.0347507	8.62771	-0.00109291
							8.58271	0.0334153	8.63613	-0.00109797
							8.59113	0.0326196	8.64454	-0.00110227
							8.59954	0.0320797	8.65296	-0.00110611
							8.60796	0.0317304	8.66138	-0.00110976
							8.61638	0.0312632	8.6698	-0.00111351
							8.6248	0.030531	8.67821	-0.00111714
							8.63321	0.0293399	8.68663	-0.00112023
							8.64163	0.028903	8.69505	-0.00112291
							8.65005	0.0278747	8.70347	-0.00112534
							8.65847	0.0272573	8.71188	-0.00112757
							8.66688	0.0266555	8.7203	-0.00112965
							8.6753	0.0263307	8.72872	-0.00113164
							8.68372	0.0263243	8.73713	-0.00113359
							8.69213	0.0263179	8.74555	-0.00113542
							8.70055	0.0257456	8.75397	-0.00113716
							8.70897	0.0249425	8.76239	-0.00113893
							8.71739	0.0244291	8.7708	-0.00114087
							8.7258	0.0238263	8.77922	-0.00114297
							8.73422	0.0236626	8.78764	-0.00114504
							8.74264	0.0232251	8.79606	-0.00114704
							8.75106	0.0228995	8.80447	-0.00114904
							8.75947	0.0223913	8.81289	-0.00115097
							8.76789	0.0219038	8.82131	-0.00115273
							8.77631	0.0213213	8.82972	-0.00115434
							8.78473	0.021053	8.83814	-0.00115589
							8.79314	0.0211279	8.84656	-0.00115753
							8.80156	0.0211604	8.85498	-0.00115933
							8.80998	0.0207196	8.86339	-0.00116103
							8.81839	0.0202789	8.87181	-0.00116225
							8.82681	0.0198949	8.88023	-0.00116327
							8.83523	0.019685	8.88865	-0.00116444
							8.84365	0.0194751	8.89706	-0.00116594
							8.85206	0.0190614	8.90548	-0.00116733
							8.86048	0.0189864	8.9139	-0.00116822
							8.8689	0.0189327	8.92231	-0.00116899
							8.87732	0.0188791	8.93073	-0.00116974
							8.88573	0.0186355	8.93915	-0.00117042
							8.89415	0.0184539	8.94757	-0.00117107
							8.90257	0.018309	8.95598	-0.00117181
							8.91098	0.0180275	8.9644	-0.00117271
							8.9194	0.0179233	8.97282	-0.00117361
							8.92782	0.0178054	8.98124	-0.00117442
							8.93624	0.0177546	8.98965	-0.00117528
							8.94465	0.017437	8.99807	-0.00117628
							8.95307	0.0172645	9.00649	-0.00117754
							8.96149	0.017003	9.0149	-0.0011791
							8.96991	0.016658	9.02332	-0.00118076
							8.97832	0.0164264	9.03174	-0.00118231
							8.98674	0.0160234	9.04016	-0.0011838
							8.99516	0.0159691	9.04857	-0.00118537
							9.00357	0.0157776	9.05699	-0.00118689
							9.01199	0.01601	9.06541	-0.00118819
							9.02041	0.0161023	9.07383	-0.00118928
							9.02883	0.0161424	9.08224	-0.00119027
							9.03724	0.0160365	9.09066	-0.00119132
							9.04566	0.0159305	9.09908	-0.00119249
							9.05408	0.0158166	9.10749	-0.00119385
							9.0625	0.0149497	9.11591	-0.00119545
							9.07091	0.0147651	9.12433	-0.00119703
							9.07933	0.0148428	9.13275	-0.00119842
							9.08775	0.0148672	9.14116	-0.00119975
							9.09616	0.014738	9.14958	-0.00120106
							9.10458	0.0146088	9.158	-0.00120233
							9.113	0.0145905	9.16642	-0.0012034
							9.12142	0.0145721	9.17483	-0.00120429
							9.12983	0.0144657	9.18325	-0.00120519
							9.13825	0.0143971	9.19167	-0.00120617
							9.14667	0.0143737	9.20008	-0.0012073
							9.15509	0.0143504	9.2085	-0.00120859
							9.1635	0.0142529	9.21692	-0.00120989
							9.17192	0.0142301	9.22534	-0.00121099
							9.18034	0.0141992	9.23375	-0.00121181
							9.18875	0.0141683	9.24217	-0.00121247
							9.19717	0.0138223	9.25059	-0.00121317
							9.20559	0.0139114	9.25901	-0.00121394
							9.21401	0.0139455	9.26742	-0.00121477
							9.22242	0.0139539	9.27584	-0.00121572
							9.23084	0.0139272	9.28426	-0.00121694
							9.23926	0.0139005	9.29267	-0.00121835
							9.24768	0.0135804	9.30109	-0.00121957
							9.25609	0.0130841	9.30951	-0.00122062
							9.26451	0.013133	9.31793	-0.00122163
							9.27293	0.0131553	9.32634	-0.00122268
							9.28134	0.0130919	9.33476	-0.00122387
							9.28976	0.0130284	9.34318	-0.00122518
							9.29818	0.0130443	9.3516	-0.00122633
							9.3066	0.0132034	9.36001	-0.00122723
							9.31501	0.0132423	9.36843	-0.00122811
							9.32343	0.0132583	9.37685	-0.00122908
							9.33185	0.0132628	9.38526	-0.00123015
							9.34027	0.0131928	9.39368	-0.00123132
							9.34868	0.0131227	9.4021	-0.00123239
							9.3571	0.0130676	9.41052	-0.00123323
							9.36552	0.0128326	9.41893	-0.00123398
							9.37393	0.0126468	9.42735	-0.00123477
							9.38235	0.012849	9.43577	-0.00123565
							9.39077	0.012957	9.44419	-0.0012367
							9.39919	0.012984	9.4526	-0.00123795
							9.4076	0.0129811	9.46102	-0.00123919
							9.41602	0.0129782	9.46944	-0.00124039
							9.42444	0.0129453	9.47785	-0.00124161
							9.43286	0.0128503	9.48627	-0.0012429
							9.44127	0.0128271	9.49469	-0.00124436
							9.44969	0.0128114	9.50311	-0.00124601
							9.45811	0.0127957	9.51152	-0.00124768
							9.46652	0.0126593	9.51994	-0.00124915
							9.47494	0.0124775	9.52836	-0.00124596
							9.48336	0.0123605	9.53678	-0.0011902
							9.49178	0.012012	9.54519	-0.000983475
							9.50019	0.012192	9.55361	-0.000646894
							9.50861	0.0125241	9.56203	-0.000324386
							9.51703	0.0126784	9.57044	-8.06278e-05
							9.52545	0.0127047	9.57886	1.38568e-06
							9.53386	0.012667	9.58728	-9.63237e-05
							9.54228	0.0126293	9.5957	-0.000247405
							9.5507	0.0125957	9.60411	-0.000387357
							9.55911	0.0125621	9.61253	-0.000508758
							9.56753	0.0123983	9.62095	-0.000613794
							9.57595	0.0125154	9.62937	-0.000704437
							9.58437	0.0125656	9.63778	-0.000782366
							9.59278	0.0126159	9.6462	-0.000849663
							9.6012	0.012635	9.65462	-0.000907995
							9.60962	0.0126438	9.66303	-0.000958854
							9.61804	0.0124351	9.67145	-0.00100352
							9.62645	0.0122264	9.67987	-0.00104252
							9.63487	0.0122546	9.68829	-0.00107631
							9.64329	0.0122422	9.6967	-0.00110555
							9.6517	0.0122298	9.70512	-0.00113076
							9.66012	0.0120549	9.71354	-0.00115244
							9.66854	0.0120888	9.72196	-0.00117121
							9.67696	0.0120634	9.73037	-0.00118118
							9.68537	0.0120381	9.73879	-0.00111647
							9.69379	0.0120902	9.74721	-0.000867627
							9.70221	0.012106	9.75562	-0.000472729
							9.71063	0.0121219	9.76404	-7.17573e-05
							9.71904	0.01216	9.77246	0.000271566
							9.72746	0.012198	9.78088	0.000525216
							9.73588	0.0121693	9.78929	0.000668718
							9.74429	0.0121405	9.79771	0.000645233
							9.75271	0.0120731	9.80613	0.000487466
							9.76113	0.0120627	9.81455	0.000339992
							9.76955	0.0119228	9.82296	0.000211445
							9.77796	0.0117253	9.83138	6.6912e-05
							9.78638	0.0118146	9.8398	-0.000107966
							9.7948	0.0118534	9.84822	-0.000272393
							9.80322	0.0118922	9.85663	-0.000413347
							9.81163	0.0119242	9.86505	-0.000517042
							9.82005	0.0119563	9.87347	-0.000549773
							9.82847	0.0118945	9.88188	-0.000516259
							9.83688	0.0118328	9.8903	-0.000493183
							9.8453	0.0116604	9.89872	-0.00053955
							9.85372	0.011677	9.90714	-0.000633779
							9.86214	0.0116739	9.91555	-0.000726828
							9.87055	0.0116709	9.92397	-0.000803323
							9.87897	0.0119547	9.93239	-0.000822743
							9.88739	0.0120263	9.94081	-0.000693975
							9.89581	0.0120553	9.94922	-0.000447096
							9.90422	0.0119338	9.95764	-0.000248693
							9.91264	0.0118123	9.96606	-0.000160318
							9.92106	0.0116577	9.97447	-0.000205633
							9.92947	0.0118502	9.98289	-0.000337778
							9.93789	0.0118631	9.99131	-0.000473032
							9.94631	0.011876	9.99973	-0.00059097
							9.95473	0.0119351	10.0081	-0.000692788
							9.96314	0.0119768	10.0166	-0.000780543
							9.97156	0.0119134	10.025	-0.000856308
							9.97998	0.0118499	10.0334	-0.00092176
							9.9884	0.0118263	10.0418	-0.00097838
							9.99681	0.0120135	10.0502	-0.00102267
							10.0052	0.012076	10.0586	-0.00101146
							10.0136	0.0121384	10.0671	-0.000923198
							10.0221	0.0120707	10.0755	-0.000833966
							10.0305	0.012003	10.0839	-0.00079251
							10.0389	0.0118512	10.0923	-0.000822884
							10.0473	0.0118189	10.1007	-0.000888284
							10.0557	0.0120205	10.1092	-0.000951929
							10.0642	0.0120856	10.1176	-0.0010047
							10.0726	0.0121508	10.126	-0.00102169
							10.081	0.012193	10.1344	-0.000914375
							10.0894	0.0122635	10.1428	-0.000640757
							10.0978	0.012254	10.1512	-0.000327023
							10.1062	0.0122445	10.1597	-7.92275e-05
							10.1147	0.0122195	10.1681	6.22919e-05
							10.1231	0.0122085	10.1765	4.81754e-05
							10.1315	0.0121664	10.1849	-3.55164e-05
							10.1399	0.0120783	10.1933	-4.10046e-06
							10.1483	0.011967	10.2017	0.000105696
							10.1567	0.0119799	10.2102	0.000182754
							10.1652	0.0119787	10.2186	0.000150321
							10.1736	0.0119775	10.227	6.37085e-05
							10.182	0.012208	10.2354	9.5919e-06
							10.1904	0.0122004	10.2438	-4.95347e-05
							10.1988	0.0121928	10.2522	-0.00015866
							10.2072	0.0121293	10.2607	-0.000230803
							10.2157	0.0117093	10.2691	-0.000150156
							10.2241	0.0119676	10.2775	2.13997e-05
							10.2325	0.0121627	10.2859	0.000168997
							10.2409	0.012161	10.2943	0.000202226
							10.2493	0.0121594	10.3027	0.000114029
							10.2577	0.0121481	10.3112	2.0978e-05
							10.2662	0.0122328	10.3196	6.87419e-05
							10.2746	0.0122481	10.328	0.000178501
							10.283	0.0121945	10.3364	0.000265378
							10.2914	0.0121409	10.3448	0.000260299
							10.2998	0.0123126	10.3533	0.000167917
							10.3083	0.0123177	10.3617	0.000118313
							10.3167	0.012259	10.3701	0.00011008
							10.3251	0.0122004	10.3785	0.000105596
							10.3335	0.01196	10.3869	6.34336e-05
							10.3419	0.0121988	10.3953	-4.19858e-05
							10.3503	0.0122514	10.4038	-0.000204504
							10.3588	0.0122519	10.4122	-0.000365572
							10.3672	0.0122485	10.4206	-0.000506405
							10.3756	0.0122452	10.429	-0.000623016
							10.384	0.0121016	10.4374	-0.000663093
							10.3924	0.0119961	10.4458	-0.000526659
							10.4008	0.0120317	10.4543	-0.000248366
							10.4093	0.0121487	10.4627	2.063e-05
							10.4177	0.0123038	10.4711	0.000203041
							10.4261	0.0124629	10.4795	0.00022326
							10.4345	0.0125191	10.4879	0.000177046
							10.4429	0.0124455	10.4963	0.000307304
							10.4513	0.0123718	10.5048	0.000584044
							10.4598	0.012366	10.5132	0.000859687
							10.4682	0.0123601	10.5216	0.00109291
							10.4766	0.0123154	10.53	0.00123238
							10.485	0.0122812	10.5384	0.00123894
							10.4934	0.012511	10.5468	0.00124092
							10.5018	0.0125135	10.5553	0.00133972
							10.5103	0.0125462	10.5637	0.00147586
							10.5187	0.01255	10.5721	0.00161218
							10.5271	0.0125538	10.5805	0.00173871
							10.5355	0.0126754	10.5889	0.0018521
							10.5439	0.0126241	10.5974	0.0019512
							10.5524	0.0125729	10.6058	0.00202687
							10.5608	0.0124637	10.6142	0.00206367
							10.5692	0.0124496	10.6226	0.00204538
							10.5776	0.0123845	10.631	0.00190066
							10.586	0.0124353	10.6394	0.00158043
							10.5944	0.0126183	10.6479	0.00119165
							10.6029	0.0125887	10.6563	0.000834106
							10.6113	0.0125592	10.6647	0.000524295
							10.6197	0.0124528	10.6731	0.000256792
							10.6281	0.0123899	10.6815	2.57577e-05
							10.6365	0.0122826	10.6899	-0.00017382
							10.6449	0.0124098	10.6984	-0.000346298
							10.6534	0.012433	10.7068	-0.00049545
							10.6618	0.0124128	10.7152	-0.000624716
							10.6702	0.0123926	10.7236	-0.000736817
							10.6786	0.012389	10.732	-0.000833958
							10.687	0.0123854	10.7404	-0.000918111
							10.6954	0.0124921	10.7489	-0.000987233
							10.7039	0.0125427	10.7573	-0.00100693
							10.7123	0.0125932	10.7657	-0.000948905
							10.7207	0.0125931	10.7741	-0.000886453
							10.7291	0.0125866	10.7825	-0.000887993
							10.7375	0.01258	10.791	-0.000864024
							10.746	0.0126474	10.7994	-0.000691276
							10.7544	0.0126337	10.8078	-0.000435473
							10.7628	0.0126201	10.8162	-0.000212117
							10.7712	0.0125611	10.8246	-0.000112196
							10.7796	0.0126383	10.833	-0.000158324
							10.788	0.0127893	10.8415	-0.000309594
							10.7965	0.0129263	10.8499	-0.00046642
							10.8049	0.0130282	10.8583	-0.000602947
							10.8133	0.0130968	10.8667	-0.000720978
							10.8217	0.0131128	10.8751	-0.000823024
							10.8301	0.0131113	10.8835	-0.000907534
							10.8385	0.0131099	10.892	-0.000941021
							10.847	0.0132891	10.9004	-0.000877584
							10.8554	0.0131906	10.9088	-0.000749944
							10.8638	0.013092	10.9172	-0.000655567
							10.8722	0.0128694	10.9256	-0.000671109
							10.8806	0.0127593	10.934	-0.000763566
							10.889	0.0127608	10.9425	-0.000861167
							10.8975	0.0128011	10.9509	-0.000946012
							10.9059	0.0130918	10.9593	-0.00101904
							10.9143	0.0130148	10.9677	-0.00108202
							10.9227	0.0129378	10.9761	-0.00113638
							10.9311	0.012732	10.9845	-0.00118325
							10.9395	0.0127967	10.993	-0.00122141
							10.948	0.0128264	11.0014	-0.00123013
							10.9564	0.0129033	11.0098	-0.00119983
							10.9648	0.0128627	11.0182	-0.00116985
							10.9732	0.0128221	11.0266	-0.00116884
							10.9816	0.0126987	11.0351	-0.00120376
							10.9901	0.0126475	11.0435	-0.00124347
							10.9985	0.0128063	11.0519	-0.00127835
							11.0069	0.0128355	11.0603	-0.00130871
							11.0153	0.0127849	11.0687	-0.00133513
							11.0237	0.0127342	11.0771	-0.00135784
							11.0321	0.0127688	11.0856	-0.0013771
							11.0406	0.0127253	11.094	-0.00139362
							11.049	0.0126819	11.1024	-0.00140804
							11.0574	0.0125048	11.1108	-0.00141948
							11.0658	0.0126322	11.1192	-0.00141743
							11.0742	0.01291	11.1276	-0.00140201
							11.0826	0.0130797	11.1361	-0.001399
							11.0911	0.013248	11.1445	-0.00139668
							11.0995	0.0132671	11.1529	-0.001351
							11.1079	0.0132047	11.1613	-0.00125741
							11.1163	0.0131424	11.1697	-0.00118265
							11.1247	0.0129986	11.1781	-0.00117311
							11.1331	0.0128659	11.1866	-0.00120797
							11.1416	0.0131236	11.195	-0.00122452
							11.15	0.0130618	11.2034	-0.00112451
							11.1584	0.0130001	11.2118	-0.00085347
							11.1668	0.0128661	11.2202	-0.000504646
							11.1752	0.0127699	11.2286	-0.000147717
							11.1836	0.0127922	11.2371	0.000190763
							11.1921	0.012782	11.2455	0.000487163
							11.2005	0.0127717	11.2539	0.0007105
							11.2089	0.0129042	11.2623	0.000844631
							11.2173	0.0129333	11.2707	0.000848291
							11.2257	0.0129357	11.2792	0.000724976
							11.2342	0.0129248	11.2876	0.000556943
							11.2426	0.012914	11.296	0.000352005
							11.251	0.0128523	11.3044	0.000125125
							11.2594	0.0128364	11.3128	7.91773e-06
							11.2678	0.012886	11.3212	5.22774e-05
							11.2762	0.0131457	11.3297	0.000124937
							11.2847	0.0132377	11.3381	0.000156798
							11.2931	0.0131259	11.3465	9.37393e-05
							11.3015	0.0130141	11.3549	-2.7283e-05
							11.3099	0.0128165	11.3633	-7.82804e-05
							11.3183	0.0129855	11.3717	-0.000131483
							11.3267	0.0131458	11.3802	-0.000231156
							11.3352	0.0132093	11.3886	-0.000309497
							11.3436	0.0131613	11.397	-0.000201561
							11.352	0.0131133	11.4054	7.0491e-05
							11.3604	0.0130117	11.4138	0.000365116
							11.3688	0.0130057	11.4222	0.00061767
							11.3772	0.0129997	11.4307	0.000795812
							11.3857	0.0128946	11.4391	0.000875959
							11.3941	0.0128094	11.4475	0.000796336
							11.4025	0.0129295	11.4559	0.000588013
							11.4109	0.0129896	11.4643	0.00047209
							11.4193	0.0130149	11.4727	0.000546692
							11.4278	0.0130228	11.4812	0.000715872
							11.4362	0.0129164	11.4896	0.000915201
							11.4446	0.0128101	11.498	0.00109819
							11.453	0.0128315	11.5064	0.00120873
							11.4614	0.0128496	11.5148	0.00121756
							11.4698	0.0130004	11.5233	0.00106726
							11.4783	0.0129865	11.5317	0.000781212
							11.4867	0.0129726	11.5401	0.000492501
							11.4951	0.0128622	11.5485	0.000230307
							11.5035	0.0128131	11.5569	3.48799e-05
							11.5119	0.012949	11.5653	6.18583e-06
							11.5203	0.0129844	11.5738	0.000134537
							11.5288	0.0130709	11.5822	0.000275175
							11.5372	0.0131156	11.5906	0.000355184
							11.5456	0.0131603	11.599	0.000291862
							11.554	0.0131689	11.6074	0.000123009
							11.5624	0.0131127	11.6158	6.75161e-06
							11.5708	0.0130565	11.6243	-7.8919e-05
							11.5793	0.0130441	11.6327	-0.000174213
							11.5877	0.0130127	11.6411	-0.000267255
							11.5961	0.0124948	11.6495	-0.000262637
							11.6045	0.012602	11.6579	-8.77085e-05
							11.6129	0.0128517	11.6663	0.000164939
							11.6213	0.0128791	11.6748	0.000429455
							11.6298	0.0129065	11.6832	0.000680777
							11.6382	0.0129789	11.6916	0.000910774
							11.6466	0.0129649	11.7	0.00111706
							11.655	0.0129508	11.7084	0.00129696
							11.6634	0.0129222	11.7169	0.00145231
							11.6719	0.0128359	11.7253	0.00158636
							11.6803	0.012685	11.7337	0.00170187
							11.6887	0.0125903	11.7421	0.00179951
							11.6971	0.0125732	11.7505	0.00186398
							11.7055	0.0125562	11.7589	0.00187281
							11.7139	0.0124666	11.7674	0.00184241
							11.7224	0.0124301	11.7758	0.00179542
							11.7308	0.0127788	11.7842	0.00172061
							11.7392	0.0127974	11.7926	0.00159432
							11.7476	0.0127456	11.801	0.00147067
							11.756	0.0126937	11.8094	0.00148253
							11.7644	0.0124601	11.8179	0.00158941
							11.7729	0.0126701	11.8263	0.00170206
							11.7813	0.0127214	11.8347	0.00179991
							11.7897	0.0127128	11.8431	0.00188419
							11.7981	0.0127043	11.8515	0.00195688
							11.8065	0.0127062	11.8599	0.00201944
							11.8149	0.0126849	11.8684	0.00207311
							11.8234	0.0126636	11.8768	0.00211897
							11.8318	0.0126191	11.8852	0.0021582
							11.8402	0.0128027	11.8936	0.00219205
							11.8486	0.0128052	11.902	0.00222115
							11.857	0.0128078	11.9104	0.00224588
							11.8654	0.0130345	11.9189	0.00226679
							11.8739	0.0129903	11.9273	0.00228467
							11.8823	0.0129461	11.9357	0.00229992
							11.8907	0.0127487	11.9441	0.00231275
							11.8991	0.0124578	11.9525	0.00232357
							11.9075	0.0124644	11.961	0.00233295
							11.916	0.0126401	11.9694	0.00234111
							11.9244	0.0126914	11.9778	0.00234813
							11.9328	0.0126946	11.9862	0.00235391
							11.9412	0.0126738	11.9946	0.00235864
							11.9496	0.0126531	12.003	0.00236256
							11.958	0.0125834	12.0115	0.0023658
							11.9665	0.0126945	12.0199	0.00236826
							11.9749	0.0126886	12.0283	0.0023701
							11.9833	0.0126827	12.0367	0.00237038
							11.9917	0.0125935	12.0451	0.00235759
							12.0001	0.0127248	12.0535	0.00231276
							12.0085	0.0127632	12.062	0.00222373
							12.017	0.0127803	12.0704	0.0020923
							12.0254	0.0128795	12.0788	0.00199291
							12.0338	0.012908	12.0872	0.00198601
							12.0422	0.0127045	12.0956	0.00201673
							12.0506	0.0125011	12.104	0.00205498
							12.059	0.0125452	12.1125	0.00209331
							12.0675	0.0126322	12.1209	0.00212886
							12.0759	0.0127191	12.1293	0.00216057
							12.0843	0.0127353	12.1377	0.0021883
							12.0927	0.0128658	12.1461	0.00221237
							12.1011	0.0129277	12.1545	0.00223323
							12.1095	0.0128659	12.163	0.00225131
							12.118	0.0128041	12.1714	0.00226684
							12.1264	0.0127372	12.1798	0.0022801
							12.1348	0.012795	12.1882	0.00229134
							12.1432	0.0128528	12.1966	0.00230079
							12.1516	0.0128869	12.2051	0.00230876
							12.1601	0.012822	12.2135	0.00231543
							12.1685	0.012757	12.2219	0.00232095
							12.1769	0.0127196	12.2303	0.00232539
							12.1853	0.012733	12.2387	0.00232505
							12.1937	0.0126949	12.2471	0.00227996
							12.2021	0.0126568	12.2556	0.00211763
							12.2106	0.0130183	12.264	0.00189654
							12.219	0.0130056	12.2724	0.00177263
							12.2274	0.0129929	12.2808	0.00175162
							12.2358	0.0129375	12.2892	0.00179061
							12.2442	0.0128094	12.2976	0.00185814
							12.2526	0.0129133	12.3061	0.00192399
							12.2611	0.0129243	12.3145	0.00198126
							12.2695	0.0129352	12.3229	0.00203067
							12.2779	0.0129112	12.3313	0.00207316
							12.2863	0.0128871	12.3397	0.00210962
							12.2947	0.0128023	12.3481	0.00214083
							12.3031	0.0130382	12.3566	0.00216728
							12.3116	0.0132075	12.365	0.00218974
							12.32	0.0132198	12.3734	0.00220932
							12.3284	0.0129734	12.3818	0.00222627
							12.3368	0.0127271	12.3902	0.00224068
							12.3452	0.0127891	12.3987	0.0022528
							12.3537	0.0129907	12.4071	0.0022629
							12.3621	0.0130696	12.4155	0.00227139
							12.3705	0.0131485	12.4239	0.00227867
							12.3789	0.0131704	12.4323	0.00228497
							12.3873	0.0131924	12.4407	0.0022904
							12.3957	0.0132535	12.4492	0.00229493
							12.4042	0.0134888	12.4576	0.00229862
							12.4126	0.0134723	12.466	0.00230127
							12.421	0.0134559	12.4744	0.00230296
							12.4294	0.0134205	12.4828	0.0023044
							12.4378	0.013704	12.4912	0.00230586
							12.4462	0.0138264	12.4997	0.00230714
							12.4547	0.0136945	12.5081	0.00230805
							12.4631	0.0135626	12.5165	0.00230833
							12.4715	0.0137259	12.5249	0.00230793
							12.4799	0.0138143	12.5333	0.00230767
							12.4883	0.0138627	12.5417	0.00230809
							12.4967	0.013858	12.5502	0.00230864
							12.5052	0.0138533	12.5586	0.00230901
							12.5136	0.0138423	12.567	0.0023091
							12.522	0.013945	12.5754	0.00230886
							12.5304	0.0139759	12.5838	0.00230832
							12.5388	0.0139863	12.5922	0.00230764
							12.5472	0.0139474	12.6007	0.00230685
							12.5557	0.0139086	12.6091	0.00230615
							12.5641	0.0138017	12.6175	0.00230574
							12.5725	0.0140662	12.6259	0.00230537
							12.5809	0.014203	12.6343	0.00230489
							12.5893	0.0142547	12.6428	0.00230429
							12.5978	0.0143065	12.6512	0.00230357
							12.6062	0.0144591	12.6596	0.00230275
							12.6146	0.0145868	12.668	0.00230175
							12.623	0.0147145	12.6764	0.0023006
							12.6314	0.0147145	12.6848	0.00229953
							12.6398	0.0147104	12.6933	0.00229857
							12.6483	0.0147063	12.7017	0.00229765
							12.6567	0.0147797	12.7101	0.0022967
							12.6651	0.0148532	12.7185	0.00229559
							12.6735	0.0148592	12.7269	0.00229444
							12.6819	0.015044	12.7353	0.00229339
							12.6903	0.0152612	12.7438	0.00229237
							12.6988	0.0154098	12.7522	0.00229132
							12.7072	0.0154888	12.7606	0.00229024
							12.7156	0.0154726	12.769	0.00229298
							12.724	0.0154564	12.7774	0.00233513
							12.7324	0.0155406	12.7858	0.00244121
							12.7408	0.015806	12.7943	0.00255097
							12.7493	0.0158112	12.8027	0.00262213
							12.7577	0.0158164	12.8111	0.00263656
							12.7661	0.0158219	12.8195	0.00259957
							12.7745	0.0158014	12.8279	0.00255498
							12.7829	0.015781	12.8363	0.00251559
							12.7913	0.015781	12.8448	0.0024814
							12.7998	0.0159422	12.8532	0.00245677
							12.8082	0.0160716	12.8616	0.00248505
							12.8166	0.0163048	12.87	0.00259639
							12.825	0.0163213	12.8784	0.00271945
							12.8334	0.0163378	12.8869	0.00280569
							12.8419	0.0164661	12.8953	0.00282264
							12.8503	0.0165467	12.9037	0.00277758
							12.8587	0.0166273	12.9121	0.00282443
							12.8671	0.0167153	12.9205	0.00310152
							12.8755	0.0169961	12.9289	0.00352396
							12.8839	0.0171803	12.9374	0.00392892
							12.8924	0.0172158	12.9458	0.0042799
							12.9008	0.0172239	12.9542	0.00458253
							12.9092	0.0172319	12.9626	0.00484335
							12.9176	0.0173742	12.971	0.00506834
							12.926	0.0176852	12.9794	0.0052628
							12.9344	0.0179852	12.9879	0.005431
							12.9429	0.018015	12.9963	0.00557613
							12.9513	0.0182828	13.0047	0.00570115
							12.9597	0.0186101	13.0131	0.00580877
							12.9681	0.0185961	13.0215	0.00590145
							12.9765	0.0185821	13.0299	0.00598121
							12.9849	0.0185408	13.0384	0.0060498
							12.9934	0.0186506	13.0468	0.00610895
							13.0018	0.018795	13.0552	0.00616019
							13.0102	0.019173	13.0636	0.00620448
							13.0186	0.0191792	13.072	0.00624257
							13.027	0.0191854	13.0804	0.0062751
							13.0355	0.0193693	13.0889	0.00630287
							13.0439	0.0199655	13.0973	0.00632671
							13.0523	0.0200819	13.1057	0.00634709
							13.0607	0.0201984	13.1141	0.00636441
							13.0691	0.0202542	13.1225	0.00637909
							13.0775	0.0205362	13.131	0.00639143
							13.086	0.0206357	13.1394	0.00640175
							13.0944	0.0208446	13.1478	0.00641071
							13.1028	0.0210078	13.1562	0.00641871
							13.1112	0.0212292	13.1646	0.00642558
							13.1196	0.0213159	13.173	0.00643136
							13.128	0.0214026	13.1815	0.00643627
							13.1365	0.02164	13.1899	0.00644065
							13.1449	0.0219008	13.1983	0.00644446
							13.1533	0.0219623	13.2067	0.00644732
							13.1617	0.0220853	13.2151	0.00644913
							13.1701	0.0221807	13.2235	0.00645001
							13.1785	0.0223917	13.232	0.00645038
							13.187	0.0225787	13.2404	0.00645063
							13.1954	0.0226421	13.2488	0.00645079
							13.2038	0.0228653	13.2572	0.00645072
							13.2122	0.0230885	13.2656	0.00645028
							13.2206	0.0231167	13.274	0.00644932
							13.229	0.0234334	13.2825	0.00644814
							13.2375	0.0238197	13.2909	0.00645263
							13.2459	0.0239514	13.2993	0.00652213
							13.2543	0.0241828	13.3077	0.00675875
							13.2627	0.024761	13.3161	0.0071341
							13.2711	0.0247852	13.3246	0.00752624
							13.2796	0.0250267	13.333	0.00789076
							13.288	0.0251115	13.3414	0.00821077
							13.2964	0.025244	13.3498	0.00848711
							13.3048	0.0254798	13.3582	0.00872538
							13.3132	0.0257492	13.3666	0.00893069
							13.3216	0.0261091	13.3751	0.00910779
							13.3301	0.0262479	13.3835	0.00926072
							13.3385	0.0262483	13.3919	0.00939258
							13.3469	0.0263848	13.4003	0.00950604
							13.3553	0.0268668	13.4087	0.00960358
							13.3637	0.0274198	13.4171	0.00968756
							13.3721	0.0274969	13.4256	0.00975999
							13.3806	0.0275331	13.434	0.0098223
							13.389	0.0277189	13.4424	0.00987577
							13.3974	0.0279899	13.4508	0.00992163
							13.4058	0.0286078	13.4592	0.00996102
							13.4142	0.0286827	13.4676	0.00999492
							13.4226	0.0287576	13.4761	0.0100241
							13.4311	0.0289415	13.4845	0.0100491
							13.4395	0.0293551	13.4929	0.0100706
							13.4479	0.0296991	13.5013	0.010089
							13.4563	0.0298497	13.5097	0.0101047
							13.4647	0.0300002	13.5181	0.0101181
							13.4731	0.0301206	13.5266	0.0101294
							13.4816	0.0306258	13.535	0.0101391
							13.49	0.0306497	13.5434	0.0101472
							13.4984	0.0306782	13.5518	0.0101539
							13.5068	0.0309982	13.5602	0.0101594
							13.5152	0.0315002	13.5687	0.0101642
							13.5237	0.0318613	13.5771	0.0101717
							13.5321	0.0319689	13.5855	0.0102236
							13.5405	0.0323594	13.5939	0.0104223
							13.5489	0.0326854	13.6023	0.0107898
							13.5573	0.0327425	13.6107	0.0112208
							13.5657	0.0327996	13.6192	0.0116519
							13.5742	0.0330509	13.6276	0.0120367
							13.5826	0.0333873	13.636	0.0123692
							13.591	0.0336434	13.6444	0.0126559
							13.5994	0.0338902	13.6528	0.0129031
							13.6078	0.0340615	13.6612	0.0131164
							13.6162	0.0342329	13.6697	0.0133003
							13.6247	0.0343326	13.6781	0.0134586
							13.6331	0.0347093	13.6865	0.013595
							13.6415	0.0349007	13.6949	0.0137126
							13.6499	0.0351605	13.7033	0.0138143
							13.6583	0.0352136	13.7117	0.0139025
							13.6667	0.0352668	13.7202	0.0139785
							13.6752	0.0354638	13.7286	0.0140439
							13.6836	0.035728	13.737	0.0141001
							13.692	0.0359862	13.7454	0.0141485
							13.7004	0.0364753	13.7538	0.0141953
							13.7088	0.0365135	13.7622	0.0142888
							13.7172	0.0365517	13.7707	0.0144567
							13.7257	0.0366792	13.7791	0.0146156
							13.7341	0.0368067	13.7875	0.0147276
							13.7425	0.0369488	13.7959	0.0148541
							13.7509	0.0372257	13.8043	0.0151196
							13.7593	0.0373416	13.8128	0.0155168
							13.7678	0.0373961	13.8212	0.0159119
							13.7762	0.0374131	13.8296	0.0162582
							13.7846	0.0374302	13.838	0.0165572
							13.793	0.0375693	13.8464	0.0168151
							13.8014	0.0377901	13.8548	0.0170375
							13.8098	0.0381622	13.8633	0.0172288
							13.8183	0.0381906	13.8717	0.0173936
							13.8267	0.038219	13.8801	0.0175358
							13.8351	0.0383106	13.8885	0.0176587
							13.8435	0.0385069	13.8969	0.0177651
							13.8519	0.0387033	13.9053	0.0178571
							13.8603	0.0388239	13.9138	0.0179364
							13.8688	0.038919	13.9222	0.0180045
							13.8772	0.0389593	13.9306	0.0180629
							13.8856	0.0389526	13.939	0.0181125
							13.894	0.0389458	13.9474	0.0181547
							13.9024	0.0389238	13.9558	0.0181905
							13.9108	0.0389872	13.9643	0.0182214
							13.9193	0.0391211	13.9727	0.0182488
							13.9277	0.0391652	13.9811	0.0182729
							13.9361	0.0392092	13.9895	0.0182937
							13.9445	0.0392494	13.9979	0.0183115
							13.9529	0.039375	14.0064	0.0183268
							13.9614	0.0394454	14.0148	0.0183453
							13.9698	0.0395461	14.0232	0.018422
							13.9782	0.0395629	14.0316	0.018666
							13.9866	0.0395797	14.04	0.0190834
							13.995	0.03959	14.0484	0.0195458
							14.0034	0.039567	14.0569	0.0199634
							14.0119	0.039544	14.0653	0.0203244
							14.0203	0.0394877	14.0737	0.0206358
							14.0287	0.0393019	14.0821	0.0209042
							14.0371	0.0393468	14.0905	0.0211354
							14.0455	0.0393824	14.0989	0.0213348
							14.0539	0.0394108	14.1074	0.0215068
							14.0624	0.039507	14.1158	0.0216553
							14.0708	0.0395031	14.1242	0.0217833
							14.0792	0.0394991	14.1326	0.0218936
							14.0876	0.0394369	14.141	0.0219888
							14.096	0.0393943	14.1494	0.0220756
							14.1044	0.039371	14.1579	0.0222048
							14.1129	0.0393476	14.1663	0.0224799
							14.1213	0.039056	14.1747	0.0229154
							14.1297	0.0391034	14.1831	0.0233933
							14.1381	0.039135	14.1915	0.0238248
							14.1465	0.0392485	14.1999	0.0241984
							14.1549	0.0392975	14.2084	0.024521
							14.1634	0.0393073	14.2168	0.0247995
							14.1718	0.0393171	14.2252	0.0250397
							14.1802	0.0393679	14.2336	0.0252469
							14.1886	0.039393	14.242	0.0254258
							14.197	0.0393758	14.2505	0.0255799
							14.2055	0.0393585	14.2589	0.0257126
							14.2139	0.0392989	14.2673	0.0258269
							14.2223	0.0390917	14.2757	0.0259276
							14.2307	0.0391639	14.2841	0.0260468
							14.2391	0.0391963	14.2925	0.0262874
							14.2475	0.0392288	14.301	0.0267266
							14.256	0.0394245	14.3094	0.0272612
							14.2644	0.0396322	14.3178	0.0277554
							14.2728	0.0396072	14.3262	0.0281833
							14.2812	0.0395821	14.3346	0.0285525
							14.2896	0.0395041	14.343	0.0288712
							14.298	0.0395543	14.3515	0.0291496
							14.3065	0.0395178	14.3599	0.0294277
							14.3149	0.0394814	14.3683	0.0298075
							14.3233	0.0396599	14.3767	0.0303473
							14.3317	0.04013	14.3851	0.0309461
							14.3401	0.0403088	14.3935	0.0314899
							14.3485	0.0403361	14.402	0.03196
							14.357	0.0403467	14.4104	0.0323662
							14.3654	0.0403573	14.4188	0.0327319
							14.3738	0.0406841	14.4272	0.0331533
							14.3822	0.040735	14.4356	0.0337131
							14.3906	0.040818	14.444	0.0343295
							14.399	0.0411237	14.4525	0.0349416
							14.4075	0.0414064	14.4609	0.0355605
							14.4159	0.0417963	14.4693	0.036252
							14.4243	0.0422367	14.4777	0.0370514
							14.4327	0.0427053	14.4861	0.0379432
							14.4411	0.0429769	14.4946	0.0389836
							14.4496	0.043365	14.503	0.0401946
							14.458	0.0438247	14.5114	0.0415241
							14.4664	0.0445409	14.5198	0.0429101
							14.4748	0.0450829	14.5282	0.0443499
							14.4832	0.0462631	14.5366	0.0458897
							14.4916	0.0467426	14.5451	0.0475966
							14.5001	0.0476162	14.5535	0.0495286
							14.5085	0.0484353	14.5619	0.0516754
							14.5169	0.0491661	14.5703	0.0539969
							14.5253	0.0502445	14.5787	0.0563929
							14.5337	0.0512746	14.5871	0.0588591
							14.5421	0.0525405	14.5956	0.0615249
							14.5506	0.0538243	14.604	0.064395
							14.559	0.0553364	14.6124	0.0674153
							14.5674	0.0577222	14.6208	0.0706421
							14.5758	0.0591975	14.6292	0.0741433
							14.5842	0.0608353	14.6376	0.077931
							14.5926	0.0626164	14.6461	0.081955
							14.6011	0.0650435	14.6545	0.0861845
							14.6095	0.0683988	14.6629	0.0906832
							14.6179	0.0711017	14.6713	0.0955114
							14.6263	0.0736658	14.6797	0.100635
							14.6347	0.0765586	14.6881	0.106058
							14.6432	0.0793403	14.6966	0.111888
							14.6516	0.0826531	14.705	0.118088
							14.66	0.0864294	14.7134	0.124575
							14.6684	0.0904079	14.7218	0.131478
							14.6768	0.0943277	14.7302	0.13889
							14.6852	0.0988084	14.7387	0.146776
							14.6937	0.103815	14.7471	0.155152
							14.7021	0.109115	14.7555	0.163984
							14.7105	0.115197	14.7639	0.173179
							14.7189	0.12056	14.7723	0.18272
							14.7273	0.128285	14.7807	0.192561
							14.7357	0.133035	14.7892	0.202749
							14.7442	0.140007	14.7976	0.21343
							14.7526	0.14769	14.806	0.224629
							14.761	0.155282	14.8144	0.236391
							14.7694	0.164322	14.8228	0.248702
							14.7778	0.172016	14.8312	0.261449
							14.7862	0.179563	14.8397	0.274661
							14.7947	0.189116	14.8481	0.288429
							14.8031	0.199031	14.8565	0.302661
							14.8115	0.209333	14.8649	0.317302
							14.8199	0.219961	14.8733	0.332467
							14.8283	0.232399	14.8817	0.348107
							14.8367	0.24253	14.8902	0.364242
							14.8452	0.257335	14.8986	0.380978
							14.8536	0.265826	14.907	0.398246
							14.862	0.278142	14.9154	0.416142
							14.8704	0.292938	14.9238	0.434702
							14.8788	0.307655	14.9323	0.453646
							14.8873	0.318008	14.9407	0.472957
							14.8957	0.333913	14.9491	0.492756
							14.9041	0.347345	14.9575	0.512874
							14.9125	0.361302	14.9659	0.53328
							14.9209	0.376377	14.9743	0.553979
							14.9293	0.391206	14.9828	0.574691
							14.9378	0.406921	14.9912	0.595262
							14.9462	0.42357	14.9996	0.615598
							14.9546	0.440556	15.008	0.635446
							14.963	0.457129	15.0164	0.654633
							14.9714	0.473432	15.0248	0.673116
							14.9798	0.490792	15.0333	0.690835
							14.9883	0.506832	15.0417	0.707807
							14.9967	0.524193	15.0501	0.724208
							15.0051	0.541879	15.0585	0.740154
							15.0135	0.559849	15.0669	0.755635
							15.0219	0.577873	15.0753	0.770658
							15.0303	0.594199	15.0838	0.785276
							15.0388	0.612443	15.0922	0.79952
							15.0472	0.629929	15.1006	0.813358
							15.0556	0.647136	15.109	0.826728
							15.064	0.664093	15.1174	0.839588
							15.0724	0.681658	15.1258	0.851999
							15.0808	0.698859	15.1343	0.864027
							15.0893	0.715859	15.1427	0.875581
							15.0977	0.732677	15.1511	0.886559
							15.1061	0.748965	15.1595	0.897024
							15.1145	0.764771	15.1679	0.907154
							15.1229	0.780387	15.1764	0.917053
							15.1314	0.795783	15.1848	0.92664
							15.1398	0.812094	15.1932	0.935739
							15.1482	0.826158	15.2016	0.94417
							15.1566	0.84053	15.21	0.951805
							15.165	0.853827	15.2184	0.958657
							15.1734	0.867377	15.2269	0.964843
							15.1819	0.879894	15.2353	0.970469
							15.1903	0.892324	15.2437	0.975629
							15.1987	0.905139	15.2521	0.980369
							15.2071	0.915892	15.2605	0.984635
							15.2155	0.925582	15.2689	0.988358
							15.2239	0.935991	15.2774	0.991487
							15.2324	0.945872	15.2858	0.99404
							15.2408	0.953078	15.2942	0.996094
							15.2492	0.960715	15.3026	0.997778
							15.2576	0.968357	15.311	0.999032
							15.266	0.974455	15.3194	0.999764
							15.2744	0.980078	15.3279	1
							15.2829	0.984929	15.3363	0.999774
							15.2913	0.98951	15.3447	0.999015
							15.2997	0.993536	15.3531	0.997675
							15.3081	0.996361	15.3615	0.995716
							15.3165	0.998354	15.3699	0.993123
							15.3249	0.99988	15.3784	0.990054
							15.3334	1	15.3868	0.986617
							15.3418	0.999982	15.3952	0.982649
							15.3502	0.999964	15.4036	0.978101
							15.3586	0.998438	15.412	0.973147
							15.367	0.99594	15.4205	0.967856
							15.3755	0.992579	15.4289	0.962265
							15.3839	0.989451	15.4373	0.956386
							15.3923	0.985546	15.4457	0.950166
							15.4007	0.980361	15.4541	0.94367
							15.4091	0.975055	15.4625	0.936935
							15.4175	0.969681	15.471	0.929889
							15.426	0.962145	15.4794	0.922523
							15.4344	0.954922	15.4878	0.914904
							15.4428	0.948009	15.4962	0.906994
							15.4512	0.939552	15.5046	0.898722
							15.4596	0.932213	15.513	0.890142
							15.468	0.92336	15.5215	0.88129
							15.4765	0.913219	15.5299	0.872259
							15.4849	0.903325	15.5383	0.863221
							15.4933	0.893135	15.5467	0.854274
							15.5017	0.882086	15.5551	0.845383
							15.5101	0.871425	15.5635	0.836417
							15.5185	0.860764	15.572	0.827226
							15.527	0.849451	15.5804	0.817671
							15.5354	0.837108	15.5888	0.807553
							15.5438	0.825308	15.5972	0.796694
							15.5522	0.813077	15.6056	0.785232
							15.5606	0.80053	15.6141	0.773398
							15.5691	0.788361	15.6225	0.761195
							15.5775	0.775192	15.6309	0.748598
							15.5859	0.762349	15.6393	0.735637
							15.5943	0.749206	15.6477	0.722359
							15.6027	0.737239	15.6561	0.708829
							15.6111	0.723374	15.6646	0.695081
							15.6196	0.709855	15.673	0.681189
							15.628	0.696039	15.6814	0.6673
							15.6364	0.682755	15.6898	0.653404
							15.6448	0.670119	15.6982	0.639354
							15.6532	0.656986	15.7066	0.625216
							15.6616	0.643163	15.7151	0.611187
							15.6701	0.629906	15.7235	0.597236
							15.6785	0.616917	15.7319	0.583342
							15.6869	0.60369	15.7403	0.56962
							15.6953	0.590284	15.7487	0.556191
							15.7037	0.577665	15.7571	0.543119
							15.7121	0.56513	15.7656	0.53023
							15.7206	0.552061	15.774	0.517399
							15.729	0.540992	15.7824	0.504745
							15.7374	0.527667	15.7908	0.492352
							15.7458	0.51474	15.7992	0.480287
							15.7542	0.503095	15.8076	0.46863
							15.7626	0.490864	15.8161	0.457413
							15.7711	0.481225	15.8245	0.446483
							15.7795	0.468352	15.8329	0.435479
							15.7879	0.456303	15.8413	0.424453
							15.7963	0.445091	15.8497	0.413703
							15.8047	0.433512	15.8582	0.403275
							15.8132	0.422556	15.8666	0.393158
							15.8216	0.411575	15.875	0.383291
							15.83	0.401229	15.8834	0.37362
							15.8384	0.39106	15.8918	0.364197
							15.8468	0.380987	15.9002	0.355088
							15.8552	0.371057	15.9087	0.34628
							15.8637	0.362217	15.9171	0.337718
							15.8721	0.3523	15.9255	0.329383
							15.8805	0.342379	15.9339	0.321256
							15.8889	0.334399	15.9423	0.313291
							15.8973	0.325079	15.9507	0.3055
							15.9057	0.316106	15.9592	0.29797
							15.9142	0.307763	15.9676	0.290744
							15.9226	0.299489	15.976	0.283747
							15.931	0.29251	15.9844	0.276929
							15.9394	0.283485	15.9928	0.270308
							15.9478	0.276476	16.0012	0.263825
							15.9562	0.268784	16.0097	0.257453
							15.9647	0.261797	16.0181	0.251267
							15.9731	0.254486	16.0265	0.245311
							15.9815	0.248304	16.0349	0.239509
							15.9899	0.24121	16.0433	0.233806
							15.9983	0.234718	16.0517	0.228282
							16.0067	0.228721	16.0602	0.223009
							16.0152	0.222423	16.0686	0.21792
							16.0236	0.216633	16.077	0.212937
							16.032	0.210727	16.0854	0.208082
							16.0404	0.205332	16.0938	0.203398
							16.0488	0.200343	16.1023	0.198894
							16.0573	0.194864	16.1107	0.194536
							16.0657	0.18915	16.1191	0.190282
							16.0741	0.184279	16.1275	0.186132
							16.0825	0.180959	16.1359	0.18212
							16.0909	0.175584	16.1443	0.178281
							16.0993	0.170606	16.1528	0.174585
							16.1078	0.166754	16.1612	0.170959
							16.1162	0.162911	16.1696	0.167371
							16.1246	0.158302	16.178	0.163882
							16.133	0.154032	16.1864	0.16052
							16.1414	0.150161	16.1948	0.157226
							16.1498	0.146407	16.2033	0.15401
							16.1583	0.143271	16.2117	0.150876
							16.1667	0.139227	16.2201	0.147761
							16.1751	0.135669	16.2285	0.144701
							16.1835	0.133756	16.2369	0.141765
							16.1919	0.131004	16.2453	0.138985
							16.2003	0.12643	16.2538	0.136356
							16.2088	0.123923	16.2622	0.133837
							16.2172	0.120792	16.2706	0.131424
							16.2256	0.117894	16.279	0.129028
							16.234	0.115785	16.2874	0.12658
							16.2424	0.112529	16.2958	0.124169
							16.2509	0.109747	16.3043	0.121859
							16.2593	0.1075	16.3127	0.119639
							16.2677	0.105137	16.3211	0.117499
							16.2761	0.10296	16.3295	0.115369
							16.2845	0.101246	16.3379	0.113223
							16.2929	0.0989636	16.3464	0.111099
							16.3014	0.0962253	16.3548	0.109078
							16.3098	0.0944131	16.3632	0.107171
							16.3182	0.092474	16.3716	0.105286
							16.3266	0.0906644	16.38	0.103469
							16.335	0.0889553	16.3884	0.101742
							16.3434	0.0868649	16.3969	0.100037
							16.3519	0.085556	16.4053	0.0984136
							16.3603	0.0837823	16.4137	0.0968991
							16.3687	0.0822792	16.4221	0.0953794
							16.3771	0.080296	16.4305	0.0938711
							16.3855	0.0788808	16.4389	0.0924836
							16.3939	0.0776155	16.4474	0.0911698
							16.4024	0.0761873	16.4558	0.0898139
							16.4108	0.0744318	16.4642	0.0884586
							16.4192	0.0733254	16.4726	0.0871337
							16.4276	0.0722073	16.481	0.0857514
							16.436	0.0711199	16.4894	0.0843658
							16.4444	0.0692649	16.4979	0.0830791
							16.4529	0.0684511	16.5063	0.0818816
							16.4613	0.0673385	16.5147	0.0806949
							16.4697	0.0662663	16.5231	0.079511
							16.4781	0.0651588	16.5315	0.0784045
							16.4865	0.0636415	16.54	0.0773458
							16.495	0.0629823	16.5484	0.0762672
							16.5034	0.0623772	16.5568	0.0751502
							16.5118	0.0609596	16.5652	0.0741096
							16.5202	0.0595691	16.5736	0.0731913
							16.5286	0.058793	16.582	0.0723049
							16.537	0.0577931	16.5905	0.0713154
							16.5455	0.0569973	16.5989	0.0702794
							16.5539	0.0568037	16.6073	0.0693261
							16.5623	0.0559646	16.6157	0.0684536
							16.5707	0.0543098	16.6241	0.0675711
							16.5791	0.0530595	16.6325	0.0665857
							16.5875	0.0522863	16.641	0.0655777
							16.596	0.0514996	16.6494	0.0646477
							16.6044	0.0508589	16.6578	0.0637925
							16.6128	0.0502397	16.6662	0.0629274
							16.6212	0.0493905	16.6746	0.0619937
							16.6296	0.0490797	16.683	0.0610832
							16.638	0.0482608	16.6915	0.0602776
							16.6465	0.0473075	16.6999	0.0595812
							16.6549	0.0467607	16.7083	0.0589763
							16.6633	0.0460239	16.7167	0.05841
							16.6717	0.0449829	16.7251	0.0577681
							16.6801	0.044481	16.7335	0.0569942
							16.6885	0.0436449	16.742	0.0561835
							16.697	0.0430487	16.7504	0.0554225
							16.7054	0.042412	16.7588	0.0546509
							16.7138	0.0418398	16.7672	0.0537734
							16.7222	0.0413597	16.7756	0.0528698
							16.7306	0.0404847	16.7841	0.052059
							16.7391	0.0399845	16.7925	0.0513577
							16.7475	0.0393322	16.8009	0.0507492
							16.7559	0.0386166	16.8093	0.0501867
							16.7643	0.0381199	16.8177	0.0495569
[truncated: 1,561 more rows]

## Sheet: Supplementary Fig. 2b
Supplementary Fig. 2b							SEC-MALS-SPYC645S	volume (mL)	RESULT 1 Experiment2.afe6 20210715 645	volume (mL)	RESULT 1 Experiment2.afe6 20210715 645	volume (mL)	RESULT 1 Experiment2.afe6 20210715 645
								-0.0534166	1.94554e-05	0	2.76909e-06	14.6263	246493
								-0.0449994	1.59304e-06	0.00841728	3.25662e-06	14.6347	243750
								-0.0365821	-1.62693e-05	0.0168346	3.67039e-06	14.6432	237995
								-0.0281648	2.39651e-05	0.0252518	3.99801e-06	14.6516	233993
								-0.0197475	2.72341e-05	0.0336691	4.20447e-06	14.66	232243
								-0.0113302	3.05031e-05	0.0420864	4.30364e-06	14.6684	228739
								-0.00291295	9.33863e-05	0.0505037	4.34459e-06	14.6768	226209
								0.00550433	0.000109465	0.058921	4.35314e-06	14.6852	222012
								0.0139216	0.000106781	0.0673382	4.33761e-06	14.6937	220230
								0.0223389	0.000104097	0.0757555	4.21596e-06	14.7021	217454
								0.0307562	9.53274e-05	0.0841728	3.91516e-06	14.7105	215340
								0.0391734	6.68223e-05	0.0925901	3.62171e-06	14.7189	216612
								0.0475907	-6.36823e-05	0.101007	3.51896e-06	14.7273	213777
								0.056008	-8.11199e-05	0.109425	3.54555e-06	14.7357	209185
								0.0644253	-9.81098e-06	0.117842	3.58341e-06	14.7442	209036
								0.0728426	1.44584e-05	0.126259	3.57554e-06	14.7526	207401
								0.0812599	1.64765e-05	0.134676	3.48211e-06	14.761	204374
								0.0896771	0.000145727	0.143094	3.14943e-06	14.7694	202448
								0.0980944	0.000271319	0.151511	2.62395e-06	14.7778	201426
								0.106512	0.000305943	0.159928	2.3442e-06	14.7862	200579
								0.114929	0.000340566	0.168346	2.39033e-06	14.7947	199876
								0.123346	0.000289147	0.176763	2.57267e-06	14.8031	200901
								0.131764	0.000237728	0.18518	2.74798e-06	14.8115	197637
								0.140181	0.000111275	0.193597	2.96977e-06	14.8199	197033
								0.148598	3.02922e-05	0.202015	3.33456e-06	14.8283	194550
								0.157015	0.000115896	0.210432	3.76269e-06	14.8368	193581
								0.165433	0.000133893	0.218849	4.13096e-06	14.8452	193148
								0.17385	9.62801e-05	0.227267	4.38089e-06	14.8536	193865
								0.182267	5.86671e-05	0.235684	4.50967e-06	14.862	191342
								0.190684	-3.45556e-05	0.244101	4.52308e-06	14.8704	190090
								0.199102	4.84024e-05	0.252518	4.42361e-06	14.8788	189464
								0.207519	0.000102645	0.260936	4.17209e-06	14.8873	188707
								0.215936	0.000128824	0.269353	3.69825e-06	14.8957	188146
								0.224354	0.00014097	0.27777	2.8829e-06	14.9041	187224
								0.232771	0.000153116	0.286188	1.96142e-06	14.9125	186140
								0.241188	0.000138221	0.294605	1.5048e-06	14.9209	185718
								0.249605	0.000123327	0.303022	1.32642e-06	14.9293	185327
								0.258023	7.18981e-05	0.311439	1.17909e-06	14.9378	186052
								0.26644	-4.86387e-05	0.319857	9.6893e-07	14.9462	186030
								0.274857	-4.6628e-05	0.328274	6.87432e-07	14.9546	186501
								0.283275	6.02229e-06	0.336691	3.63871e-07	14.963	187459
								0.291692	2.65545e-05	0.345108	5.01231e-08	14.9714	188037
								0.300109	2.99585e-05	0.353526	-1.82632e-07	14.9798	188861
								0.308526	3.33624e-05	0.361943	-3.08392e-07	14.9883	190199
								0.316944	0.000181221	0.37036	-4.37493e-07	14.9967	191487
								0.325361	0.000216829	0.378778	-6.46543e-07	15.0051	192634
								0.333778	0.000252438	0.387195	-1.05425e-06	15.0135	193963
								0.342196	0.00030995	0.395612	-1.66152e-06	15.0219	195178
								0.350613	0.000255347	0.404029	-2.30646e-06	15.0303	196115
								0.35903	0.000200743	0.412447	-3.09721e-06	15.0388	197357
								0.367447	7.20279e-05	0.420864	-4.00395e-06	15.0472	198479
								0.375865	-4.43668e-05	0.429281	-4.56993e-06	15.0556	199653
								0.384282	-5.35165e-06	0.437699	-4.72668e-06	15.064	201064
								0.392699	-6.37734e-06	0.446116	-4.65071e-06	15.0724	202456
								0.401116	-7.40302e-06	0.454533	-4.54629e-06	15.0809	203179
								0.409534	-4.30267e-05	0.46295	-4.47918e-06	15.0893	204304
								0.417951	-3.38384e-05	0.471368	-4.51547e-06	15.0977	205334
								0.426368	-3.92217e-06	0.479785	-4.691e-06	15.1061	206362
								0.434786	2.59941e-05	0.488202	-4.82756e-06	15.1145	207415
								0.443203	2.36262e-05	0.49662	-4.78851e-06	15.1229	208541
								0.45162	2.12583e-05	0.505037	-4.655e-06	15.1314	209522
								0.460037	-6.34474e-06	0.513454	-4.51362e-06	15.1398	210306
								0.468455	-3.17085e-05	0.521871	-4.39274e-06	15.1482	211130
								0.476872	3.89611e-05	0.530289	-4.24089e-06	15.1566	212124
								0.485289	5.25727e-05	0.538706	-4.02596e-06	15.165	213279
								0.493707	0.000106305	0.547123	-3.83262e-06	15.1734	213560
								0.502124	0.000217929	0.55554	-3.71203e-06	15.1819	214269
								0.510541	0.000244012	0.563958	-3.77643e-06	15.1903	215005
								0.518958	0.000196116	0.572375	-4.07046e-06	15.1987	215813
								0.527376	0.00014822	0.580792	-4.446e-06	15.2071	216128
								0.535793	0.000132677	0.58921	-4.90042e-06	15.2155	216634
								0.54421	0.000121525	0.597627	-5.39772e-06	15.2239	217117
								0.552628	0.000110373	0.606044	-5.84489e-06	15.2324	217615
								0.561045	3.36947e-05	0.614461	-6.37715e-06	15.2408	217875
								0.569462	5.618e-05	0.622879	-7.0783e-06	15.2492	218392
								0.577879	7.78667e-05	0.631296	-7.8523e-06	15.2576	218738
								0.586297	9.2268e-05	0.639713	-8.43885e-06	15.266	218970
								0.594714	0.000316133	0.648131	-8.82222e-06	15.2745	219035
								0.603131	0.000302407	0.656548	-9.05997e-06	15.2829	219274
								0.611548	0.000288681	0.664965	-9.203e-06	15.2913	219522
								0.619966	0.0002361	0.673382	-9.22451e-06	15.2997	219509
								0.628383	0.000217743	0.6818	-9.09103e-06	15.3081	219546
								0.6368	0.000156749	0.690217	-8.84789e-06	15.3165	219488
								0.645218	0.000108184	0.698634	-8.43284e-06	15.325	219459
								0.653635	7.31258e-05	0.707052	-7.81857e-06	15.3334	219461
								0.662052	3.87276e-05	0.715469	-7.21114e-06	15.3418	219610
								0.670469	4.09916e-05	0.723886	-6.73208e-06	15.3502	219068
								0.678887	4.15848e-05	0.732303	-6.41784e-06	15.3586	218910
								0.687304	2.52484e-05	0.740721	-6.16505e-06	15.367	218855
								0.695721	8.91197e-06	0.749138	-5.76425e-06	15.3755	218331
								0.704139	4.71467e-05	0.757555	-5.29877e-06	15.3839	218066
								0.712556	0.000111463	0.765972	-4.90369e-06	15.3923	217855
								0.720973	0.000132784	0.77439	-4.59117e-06	15.4007	217526
								0.72939	0.00012968	0.782807	-4.31263e-06	15.4091	217019
								0.737808	0.000126575	0.791224	-4.03026e-06	15.4175	216752
								0.746225	8.5881e-05	0.799642	-3.75939e-06	15.426	216286
								0.754642	9.88191e-05	0.808059	-3.47745e-06	15.4344	216023
								0.76306	9.85115e-05	0.816476	-3.06972e-06	15.4428	215349
								0.771477	9.82038e-05	0.824893	-2.46969e-06	15.4512	214698
								0.779894	0.000119672	0.833311	-1.83314e-06	15.4596	214346
								0.788311	0.000116958	0.841728	-1.29564e-06	15.468	213826
								0.796729	0.000114244	0.850145	-8.99266e-07	15.4765	212994
								0.805146	5.93146e-05	0.858563	-6.30767e-07	15.4849	212507
								0.813563	2.55156e-05	0.86698	-4.12856e-07	15.4933	211975
								0.821981	-2.22535e-06	0.875397	-2.11617e-07	15.5017	211085
								0.830398	1.21134e-05	0.883814	9.26764e-08	15.5101	210351
								0.838815	6.67817e-05	0.892232	6.05e-07	15.5186	209878
								0.847232	0.000106589	0.900649	1.20877e-06	15.527	209688
								0.85565	0.000114434	0.909066	1.81365e-06	15.5354	208258
								0.864067	0.000109419	0.917484	2.34443e-06	15.5438	207687
								0.872484	0.000104404	0.925901	2.74823e-06	15.5522	206607
								0.880901	3.35254e-05	0.934318	2.99456e-06	15.5606	205382
								0.889319	2.1656e-05	0.942735	3.12893e-06	15.5691	204316
								0.897736	7.52149e-05	0.951153	3.17558e-06	15.5775	203312
								0.906153	9.75463e-05	0.95957	3.1843e-06	15.5859	202446
								0.914571	4.16697e-05	0.967987	3.22413e-06	15.5943	201585
								0.922988	-1.4207e-05	0.976404	3.32288e-06	15.6027	201332
								0.931405	-1.99172e-06	0.984822	3.61488e-06	15.6111	200455
								0.939822	0.000128672	0.993239	4.22325e-06	15.6196	199638
								0.94824	0.000155135	1.00166	4.97951e-06	15.628	199113
								0.956657	0.000126551	1.01007	5.73119e-06	15.6364	198963
								0.965074	9.79668e-05	1.01849	6.40123e-06	15.6448	199383
								0.973492	0.000145522	1.02691	6.97175e-06	15.6532	198717
								0.981909	0.000167121	1.03533	7.50972e-06	15.6616	198964
								0.990326	0.000104356	1.04374	8.0821e-06	15.6701	198764
								0.998743	4.1591e-05	1.05216	8.57595e-06	15.6785	198500
								1.00716	6.78163e-06	1.06058	8.8441e-06	15.6869	198657
								1.01558	5.27396e-06	1.06899	8.81398e-06	15.6953	198581
								1.024	-8.18118e-07	1.07741	8.56378e-06	15.7037	198628
								1.03241	-6.9102e-06	1.08583	8.45275e-06	15.7121	198701
								1.04083	-5.08172e-05	1.09425	8.61187e-06	15.7206	199380
								1.04925	3.38104e-05	1.10266	8.84137e-06	15.729	198636
								1.05766	6.87886e-05	1.11108	9.0067e-06	15.7374	198731
								1.06608	0.000103767	1.1195	9.12047e-06	15.7458	199473
								1.0745	0.000107872	1.12792	9.23447e-06	15.7542	199255
								1.08292	8.48723e-05	1.13633	9.34541e-06	15.7627	199256
								1.09133	6.1873e-05	1.14475	9.37265e-06	15.7711	199663
								1.09975	7.56044e-05	1.15317	9.19423e-06	15.7795	199778
								1.10817	7.63229e-05	1.16158	8.60165e-06	15.7879	199585
								1.11659	7.70415e-05	1.17	7.48295e-06	15.7963	199991
								1.125	7.74714e-05	1.17842	6.25498e-06	15.8047	199838
								1.13342	0.000126547	1.18684	5.23371e-06	15.8132	199677
								1.14184	0.000139209	1.19525	4.42675e-06	15.8216	200670
								1.15025	8.52701e-05	1.20367	3.78318e-06	15.83	200213
								1.15867	3.13312e-05	1.21209	3.33002e-06	15.8384	200093
								1.16709	-1.16657e-05	1.22051	3.09114e-06	15.8468	199934
								1.17551	4.50951e-05	1.22892	2.98209e-06	15.8552	199828
								1.18392	1.81486e-05	1.23734	2.9449e-06	15.8637	199684
								1.19234	-8.79784e-06	1.24576	2.92364e-06	15.8721	199811
								1.20076	-7.50538e-05	1.25417	2.87026e-06	15.8805	200758
								1.20918	2.01844e-05	1.26259	2.65705e-06	15.8889	201418
								1.21759	4.09497e-05	1.27101	2.13246e-06	15.8973	200131
								1.22601	4.36706e-05	1.27943	1.56616e-06	15.9057	199875
								1.23443	2.55959e-05	1.28784	1.38394e-06	15.9142	199839
								1.24284	7.52119e-06	1.29626	1.5138e-06	15.9226	199384
								1.25126	8.17784e-05	1.30468	1.74156e-06	15.931	198987
								1.25968	0.000106769	1.3131	2.06124e-06	15.9394	198634
								1.2681	0.000116923	1.32151	2.47844e-06	15.9478	198800
								1.27651	0.000127076	1.32993	2.87583e-06	15.9563	198515
								1.28493	7.04834e-05	1.33835	3.22992e-06	15.9647	198116
								1.29335	1.38904e-05	1.34676	3.54961e-06	15.9731	198062
								1.30177	-0.000106141	1.35518	3.80055e-06	15.9815	197890
								1.31018	-1.38617e-05	1.3636	3.94964e-06	15.9899	197556
								1.3186	-1.18375e-05	1.37202	4.09239e-06	15.9983	197326
								1.32702	-9.81337e-06	1.38043	4.29197e-06	16.0068	197475
								1.33543	4.7819e-05	1.38885	4.41142e-06	16.0152	198119
								1.34385	5.18297e-05	1.39727	4.42944e-06	16.0236	197273
								1.35227	5.58404e-05	1.40569	4.37837e-06	16.032	196754
								1.36069	5.69841e-05	1.4141	4.27523e-06	16.0404	197053
								1.3691	5.66534e-05	1.42252	4.30268e-06	16.0488	196702
								1.37752	5.63228e-05	1.43094	4.65881e-06	16.0573	195619
								1.38594	5.1998e-05	1.43935	5.14646e-06	16.0657	196378
								1.39436	4.76732e-05	1.44777	5.56707e-06	16.0741	196009
								1.40277	3.75972e-05	1.45619	5.7875e-06	16.0825	195293
								1.41119	0.000100038	1.46461	5.82617e-06	16.0909	194818
								1.41961	0.000125567	1.47302	5.67501e-06	16.0993	194773
								1.42802	0.00012863	1.48144	5.23992e-06	16.1078	194949
								1.43644	0.000118321	1.48986	4.61753e-06	16.1162	194186
								1.44486	0.000108012	1.49828	3.98078e-06	16.1246	193571
								1.45328	4.49099e-05	1.50669	3.30986e-06	16.133	193324
								1.46169	-3.2651e-05	1.51511	2.64416e-06	16.1414	194064
								1.47011	-2.71392e-05	1.52353	2.18087e-06	16.1498	192838
								1.47853	5.96039e-05	1.53194	1.89986e-06	16.1583	192595
								1.48695	3.64412e-05	1.54036	1.75344e-06	16.1667	192618
								1.49536	1.32785e-05	1.54878	1.69989e-06	16.1751	190902
								1.50378	-5.04312e-05	1.5572	1.67529e-06	16.1835	190923
								1.5122	2.21393e-05	1.56561	1.61415e-06	16.1919	190441
								1.52061	2.83008e-05	1.57403	1.53092e-06	16.2004	190018
								1.52903	2.53153e-05	1.58245	1.47602e-06	16.2088	191129
								1.53745	2.23297e-05	1.59087	1.44059e-06	16.2172	190738
								1.54587	1.01971e-05	1.59928	1.37433e-06	16.2256	189491
								1.55428	-2.95595e-05	1.6077	1.27709e-06	16.234	189566
								1.5627	-1.17104e-05	1.61612	1.16837e-06	16.2424	189117
								1.57112	-3.69218e-06	1.62454	1.04285e-06	16.2509	187137
								1.57954	-4.99132e-06	1.63295	8.57651e-07
								1.58795	-6.29045e-06	1.64137	6.8494e-07
								1.59637	6.05382e-05	1.64979	6.8011e-07
								1.60479	7.72362e-05	1.6582	7.70085e-07
								1.6132	6.95099e-05	1.66662	9.19467e-07
								1.62162	6.17837e-05	1.67504	1.08762e-06
								1.63004	2.96334e-05	1.68346	1.19051e-06
								1.63846	-5.46231e-05	1.69187	1.15827e-06
								1.64687	0.000147426	1.70029	8.67704e-07
								1.65529	0.000158398	1.70871	3.34948e-07
								1.66371	0.000148801	1.71713	-1.13188e-07
								1.67213	0.000139204	1.72554	-2.8056e-07
								1.68054	-1.49325e-05	1.73396	-3.34099e-07
								1.68896	-1.71325e-05	1.74238	-3.57769e-07
								1.69738	-1.93325e-05	1.75079	-3.70179e-07
								1.70579	-3.07898e-05	1.75921	-3.77959e-07
								1.71421	-3.21854e-05	1.76763	-3.81174e-07
								1.72263	-3.35811e-05	1.77605	-3.86322e-07
								1.73105	-2.61166e-05	1.78446	-4.09815e-07
								1.73946	1.45815e-05	1.79288	-4.8131e-07
								1.74788	5.52796e-05	1.8013	-7.64863e-07
								1.7563	0.000114007	1.80972	-1.26324e-06
								1.76472	0.000117367	1.81813	-1.63992e-06
								1.77313	0.000105729	1.82655	-1.88097e-06
								1.78155	9.40915e-05	1.83497	-2.00468e-06
								1.78997	-7.07812e-06	1.84338	-1.93898e-06
								1.79838	-1.36563e-05	1.8518	-1.59957e-06
								1.8068	-2.02345e-05	1.86022	-1.09201e-06
								1.81522	-4.23004e-05	1.86864	-6.32543e-07
								1.82364	-5.96573e-05	1.87705	-3.15312e-07
								1.83205	-5.52652e-05	1.88547	-7.84742e-08
								1.84047	-4.91002e-05	1.89389	1.91937e-07
								1.84889	0.000119025	1.90231	5.58852e-07
								1.85731	0.000135259	1.91072	1.06775e-06
								1.86572	0.000134575	1.91914	1.654e-06
								1.87414	0.000133891	1.92756	2.19983e-06
								1.88256	0.000116289	1.93597	2.66013e-06
								1.89098	9.20768e-05	1.94439	3.01648e-06
								1.89939	6.78644e-05	1.95281	3.19083e-06
								1.90781	9.60048e-07	1.96123	3.1701e-06
								1.91623	7.2116e-05	1.96964	3.09319e-06
								1.92464	0.000101815	1.97806	2.95342e-06
								1.93306	0.00010484	1.98648	2.64781e-06
								1.94148	8.55474e-05	1.9949	2.11996e-06
								1.9499	6.62547e-05	2.00331	1.37094e-06
								1.95831	2.46444e-05	2.01173	5.59897e-07
								1.96673	1.85724e-05	2.02015	-8.19838e-08
								1.97515	1.25003e-05	2.02856	-6.87748e-07
								1.98357	-2.02302e-05	2.03698	-1.48723e-06
								1.99198	-5.59218e-06	2.0454	-2.60724e-06
								2.0004	-1.01492e-05	2.05382	-1.14861e-05
								2.00882	-1.47063e-05	2.06223	-9.84933e-05
								2.01723	-4.67611e-05	2.07065	-0.000313621
								2.02565	4.98094e-05	2.07907	-0.00049134
								2.03407	0.000218694	2.08749	-0.000518718
								2.04249	0.000201791	2.0959	-0.000484234
								2.0509	0.000184887	2.10432	-0.000433384
								2.05932	0.00010342	2.11274	-0.000377626
								2.06774	-3.38373e-05	2.12115	-0.000326622
								2.07616	2.22055e-05	2.12957	-0.000282203
								2.08457	0.000107181	2.13799	-0.000243689
								2.09299	0.000101218	2.14641	-0.000210349
								2.10141	9.52545e-05	2.15482	-0.000181397
								2.10982	8.2559e-05	2.16324	-0.000156172
								2.11824	1.80509e-05	2.17166	-0.00013429
								2.12666	-1.79867e-05	2.18008	-0.000115339
								2.13508	-4.68014e-05	2.18849	-9.89618e-05
								2.14349	-1.98064e-05	2.19691	-8.48257e-05
								2.15191	3.1023e-05	2.20533	-7.25899e-05
								2.16033	4.82864e-05	2.21374	-6.19562e-05
								2.16875	4.99423e-05	2.22216	-5.2724e-05
								2.17716	3.80618e-05	2.23058	-4.46227e-05
								2.18558	2.61813e-05	2.239	-3.74095e-05
								2.194	7.64322e-07	2.24741	-3.10299e-05
								2.20241	-1.44061e-05	2.25583	-2.53785e-05
								2.21083	-2.59607e-05	2.26425	-2.03742e-05
								2.21925	-3.75154e-05	2.27267	-1.60466e-05
								2.22767	4.35478e-05	2.28108	-1.23933e-05
								2.23608	8.31544e-05	2.2895	-9.33096e-06
								2.2445	2.30096e-05	2.29792	-6.82282e-06
								2.25292	-3.71352e-05	2.30633	-4.93241e-06
								2.26134	-5.83208e-05	2.31475	-3.55712e-06
								2.26975	-9.48965e-06	2.32317	-2.4693e-06
								2.27817	1.29442e-05	2.33159	-1.62886e-06
								2.28659	-8.45117e-06	2.34	-9.22623e-07
								2.295	-2.98466e-05	2.34842	-9.40311e-08
								2.30342	8.86111e-06	2.35684	8.67462e-07
								2.31184	2.23109e-05	2.36526	1.64813e-06
								2.32026	2.41195e-06	2.37367	2.12008e-06
								2.32867	-1.7487e-05	2.38209	2.30616e-06
								2.33709	-7.07345e-05	2.39051	2.3899e-06
								2.34551	-0.000138137	2.39892	2.44673e-06
								2.35393	-6.85178e-05	2.40734	2.43665e-06
								2.36234	-3.60962e-05	2.41576	2.32819e-06
								2.37076	-3.67464e-06	2.42418	2.36292e-06
								2.37918	2.7371e-05	2.43259	2.76477e-06
								2.38759	0.000220612	2.44101	3.33295e-06
								2.39601	0.000268909	2.44943	3.81206e-06
								2.40443	0.000246245	2.45785	4.0079e-06
								2.41285	0.000223581	2.46626	3.9563e-06
								2.42126	0.000144162	2.47468	3.84638e-06
								2.42968	6.13022e-05	2.4831	3.80219e-06
								2.4381	2.32053e-05	2.49151	3.75196e-06
								2.44652	1.98203e-05	2.49993	3.60161e-06
								2.45493	-9.96565e-05	2.50835	3.22542e-06
								2.46335	-0.000141114	2.51677	3.01191e-06
								2.47177	-9.60125e-05	2.52518	3.24997e-06
								2.48018	-7.51107e-05	2.5336	3.43422e-06
								2.4886	-5.42089e-05	2.54202	3.46e-06
								2.49702	-3.8638e-05	2.55044	3.27596e-06
								2.50544	-4.2237e-05	2.55885	2.92562e-06
								2.51385	-4.5836e-05	2.56727	2.70373e-06
								2.52227	-8.98292e-05	2.57569	3.05287e-06
								2.53069	-3.88348e-05	2.58411	3.738e-06
								2.53911	-3.47953e-05	2.59252	4.40572e-06
								2.54752	-4.7728e-05	2.60094	4.97703e-06
								2.55594	-6.06608e-05	2.60936	5.47487e-06
								2.56436	-0.000109066	2.61777	5.92389e-06
								2.57277	-8.18041e-05	2.62619	6.30798e-06
								2.58119	-7.46023e-05	2.63461	6.58673e-06
								2.58961	-6.74004e-05	2.64303	6.5309e-06
								2.59803	-2.5128e-05	2.65144	6.01928e-06
								2.60644	-1.06784e-05	2.65986	5.51492e-06
								2.61486	-1.09563e-05	2.66828	5.23083e-06
								2.62328	-1.12342e-05	2.6767	5.04331e-06
								2.6317	-2.62397e-05	2.68511	4.89527e-06
								2.64011	-6.36587e-06	2.69353	4.85516e-06
								2.64853	-4.78216e-06	2.70195	5.03834e-06
								2.65695	-1.13768e-05	2.71036	5.38042e-06
								2.66536	-1.79715e-05	2.71878	5.68165e-06
								2.67378	-3.27446e-05	2.7272	5.82106e-06
								2.6822	-2.81143e-05	2.73562	5.73787e-06
								2.69062	2.88085e-05	2.74403	5.33635e-06
								2.69903	3.80515e-05	2.75245	4.69354e-06
								2.70745	1.59102e-05	2.76087	4.04551e-06
								2.71587	-6.23113e-06	2.76929	3.41546e-06
								2.72429	-5.97568e-05	2.7777	2.86066e-06
								2.7327	-4.07753e-05	2.78612	2.60763e-06
								2.74112	2.3314e-05	2.79454	2.6646e-06
								2.74954	1.67723e-05	2.80295	2.88211e-06
								2.75795	1.02305e-05	2.81137	3.20837e-06
								2.76637	-1.12959e-05	2.81979	3.61723e-06
								2.77479	4.61125e-05	2.82821	4.04153e-06
								2.78321	6.24692e-05	2.83662	4.39314e-06
								2.79162	3.15606e-05	2.84504	4.6157e-06
								2.80004	6.52138e-07	2.85346	4.67327e-06
								2.80846	-1.88691e-05	2.86188	4.47226e-06
								2.81688	-3.33065e-05	2.87029	4.15883e-06
								2.82529	-4.7744e-05	2.87871	4.08176e-06
								2.83371	-8.58661e-05	2.88713	4.18741e-06
								2.84213	2.32022e-05	2.89554	4.38469e-06
								2.85055	2.8974e-05	2.90396	4.54015e-06
								2.85896	3.11449e-05	2.91238	4.51492e-06
								2.86738	1.99461e-05	2.9208	4.24308e-06
								2.8758	8.74732e-06	2.92921	3.74639e-06
								2.88421	9.86711e-06	2.93763	3.354e-06
								2.89263	-1.1746e-05	2.94605	3.28901e-06
								2.90105	-3.33591e-05	2.95447	3.27852e-06
								2.90947	-3.91232e-05	2.96288	3.13175e-06
								2.91788	-4.48873e-05	2.9713	2.88172e-06
								2.9263	-2.67292e-05	2.97972	2.62328e-06
								2.93472	-7.3637e-06	2.98813	2.36627e-06
								2.94314	-1.61517e-06	2.99655	2.12031e-06
								2.95155	-2.67514e-06	3.00497	1.89455e-06
								2.95997	-3.73511e-06	3.01339	1.62536e-06
								2.96839	-0.000176374	3.0218	1.33425e-06
								2.9768	-0.000178051	3.03022	1.07602e-06
								2.98522	-7.72265e-05	3.03864	8.60711e-07
								2.99364	5.96313e-06	3.04706	8.12737e-07
								3.00206	2.63889e-05	3.05547	1.00678e-06
								3.01047	3.3538e-05	3.06389	1.22112e-06
								3.01889	2.80123e-05	3.07231	1.34842e-06
								3.02731	2.24866e-05	3.08072	1.35867e-06
								3.03573	4.28623e-06	3.08914	1.22482e-06
								3.04414	-3.97076e-06	3.09756	1.05278e-06
								3.05256	-1.22277e-05	3.10598	9.99436e-07
								3.06098	-3.08138e-05	3.11439	1.07139e-06
								3.06939	-3.79125e-05	3.12281	1.21025e-06
								3.07781	-4.50112e-05	3.13123	1.25834e-06
								3.08623	-6.02238e-05	3.13965	1.15996e-06
								3.09465	4.53758e-06	3.14806	9.33077e-07
								3.10306	2.61682e-06	3.15648	5.82265e-07
								3.11148	6.96056e-07	3.1649	1.70074e-07
								3.1199	-2.90024e-05	3.17331	8.53237e-08
								3.12832	-1.83497e-05	3.18173	3.2126e-07
								3.13673	-7.69701e-06	3.19015	4.46521e-07
								3.14515	2.22364e-05	3.19857	3.10914e-07
								3.15357	8.03095e-05	3.20698	1.60457e-07
								3.16198	0.000101631	3.2154	3.46533e-07
								3.1704	0.000110266	3.22382	6.41345e-07
								3.17882	2.71008e-05	3.23224	1.07809e-06
								3.18724	-5.60646e-05	3.24065	1.78505e-06
								3.19565	-2.97813e-05	3.24907	2.5697e-06
								3.20407	-3.04633e-05	3.25749	3.22517e-06
								3.21249	-3.11452e-05	3.2659	3.65756e-06
								3.22091	-3.84175e-05	3.27432	3.90273e-06
								3.22932	7.73621e-06	3.28274	4.13618e-06
								3.23774	4.35528e-05	3.29116	4.34108e-06
								3.24616	5.93878e-05	3.29957	4.49227e-06
								3.25457	6.52319e-05	3.30799	4.61121e-06
								3.26299	1.65115e-05	3.31641	4.75801e-06
								3.27141	-3.22089e-05	3.32483	4.93094e-06
								3.27983	-3.33874e-05	3.33324	5.1027e-06
								3.28824	1.38241e-05	3.34166	5.29758e-06
								3.29666	4.66874e-05	3.35008	5.56659e-06
								3.30508	3.83672e-05	3.35849	5.8752e-06
								3.3135	3.00469e-05	3.36691	6.13445e-06
								3.32191	-2.26662e-05	3.37533	6.30696e-06
								3.33033	-1.11817e-05	3.38375	6.34552e-06
								3.33875	-8.29929e-06	3.39216	6.40194e-06
								3.34716	-4.42565e-05	3.40058	6.7167e-06
								3.35558	-8.02137e-05	3.409	7.12388e-06
								3.364	-9.09562e-05	3.41742	7.45605e-06
								3.37242	-1.30579e-05	3.42583	7.60617e-06
								3.38083	-9.11077e-06	3.43425	7.56911e-06
								3.38925	-4.27908e-05	3.44267	7.39103e-06
								3.39767	-7.64708e-05	3.45108	7.13026e-06
								3.40609	-0.000152477	3.4595	6.71545e-06
								3.4145	-9.51455e-05	3.46792	6.0722e-06
								3.42292	-3.80173e-05	3.47634	5.36871e-06
								3.43134	-2.27313e-05	3.48475	4.7071e-06
								3.43975	-8.81484e-05	3.49317	4.06987e-06
								3.44817	-0.000153566	3.50159	3.68589e-06
								3.45659	-0.000122188	3.51001	3.76689e-06
								3.46501	-6.97712e-05	3.51842	3.99974e-06
								3.47342	-5.53186e-05	3.52684	4.15885e-06
								3.48184	-4.0866e-05	3.53526	4.1365e-06
								3.49026	-2.81066e-06	3.54367	3.79594e-06
								3.49868	-8.16042e-06	3.55209	3.2172e-06
								3.50709	-1.35102e-05	3.56051	2.67087e-06
								3.51551	9.41026e-09	3.56893	2.34509e-06
								3.52393	3.93308e-05	3.57734	2.41305e-06
								3.53234	4.86554e-05	3.58576	2.78513e-06
								3.54076	4.15364e-05	3.59418	3.23075e-06
								3.54918	3.44174e-05	3.6026	3.60065e-06
								3.5576	5.19586e-07	3.61101	3.82914e-06
								3.56601	-1.96283e-05	3.61943	4.06208e-06
								3.57443	-5.73612e-06	3.62785	4.43719e-06
								3.58285	-3.41429e-06	3.63627	4.80638e-06
								3.59127	-1.09246e-06	3.64468	5.07256e-06
								3.59968	8.13424e-05	3.6531	5.12403e-06
								3.6081	0.000109232	3.66152	4.97186e-06
								3.61652	7.83714e-05	3.66993	4.74574e-06
								3.62493	4.75106e-05	3.67835	4.41917e-06
								3.63335	-5.92625e-05	3.68677	4.02233e-06
								3.64177	-5.98611e-05	3.69519	3.62549e-06
								3.65019	-5.51639e-05	3.7036	3.23556e-06
								3.6586	-5.35987e-05	3.71202	2.87388e-06
								3.66702	-5.20336e-05	3.72044	2.6541e-06
								3.67544	2.37471e-06	3.72886	2.6168e-06
								3.68386	2.58983e-05	3.73727	2.6511e-06
								3.69227	3.00014e-05	3.74569	2.70072e-06
								3.70069	3.41044e-05	3.75411	2.72204e-06
								3.70911	7.83846e-05	3.76252	2.67608e-06
								3.71752	9.3296e-05	3.77094	2.65403e-06
								3.72594	0.000108207	3.77936	2.7428e-06
								3.73436	9.67663e-05	3.78778	2.83619e-06
								3.74278	8.53252e-05	3.79619	2.7954e-06
								3.75119	-3.77259e-05	3.80461	2.5637e-06
								3.75961	-4.24613e-05	3.81303	2.3162e-06
								3.76803	-4.71967e-05	3.82145	2.10743e-06
								3.77645	-6.09379e-05	3.82986	1.91487e-06
								3.78486	-0.000141184	3.83828	1.79532e-06
								3.79328	-0.000114614	3.8467	1.88778e-06
								3.8017	-5.9236e-05	3.85511	2.22963e-06
								3.81011	-3.49155e-05	3.86353	2.69588e-06
								3.81853	-1.05951e-05	3.87195	3.11195e-06
								3.82695	-1.62509e-05	3.88037	3.34808e-06
								3.83537	-2.19067e-05	3.88878	3.52068e-06
								3.84378	-4.64044e-05	3.8972	3.97584e-06
								3.8522	-1.10157e-05	3.90562	4.8356e-06
								3.86062	1.27566e-05	3.91404	5.78037e-06
								3.86904	1.77255e-05	3.92245	6.60071e-06
								3.87745	1.2347e-06	3.93087	7.20656e-06
								3.88587	-1.52561e-05	3.93929	7.49371e-06
								3.89429	7.88827e-06	3.9477	7.59246e-06
								3.90271	5.90699e-06	3.95612	7.82526e-06
								3.91112	3.92572e-06	3.96454	8.20602e-06
								3.91954	-8.402e-05	3.97296	8.5143e-06
								3.92796	-0.000107809	3.98137	8.62345e-06
								3.93637	-6.38762e-05	3.98979	8.58581e-06
								3.94479	-5.11132e-05	3.99821	8.4772e-06
								3.95321	-4.7385e-05	4.00663	8.25285e-06
								3.96163	-4.78565e-05	4.01504	7.73394e-06
								3.97004	-4.83279e-05	4.02346	6.96456e-06
								3.97846	-7.1878e-05	4.03188	6.44215e-06
								3.98688	-2.79567e-05	4.04029	6.20967e-06
								3.9953	-9.82667e-05	4.04871	6.14671e-06
								4.00371	-0.000168577	4.05713	6.27366e-06
								4.01213	-0.000183826	4.06555	6.61703e-06
								4.02055	-0.000137313	4.07396	7.01644e-06
								4.02896	-5.65926e-05	4.08238	7.32159e-06
								4.03738	-2.97468e-05	4.0908	7.42112e-06
								4.0458	-4.17765e-05	4.09922	7.34421e-06
								4.05422	-5.38061e-05	4.10763	7.31503e-06
								4.06263	6.826e-05	4.11605	7.29553e-06
								4.07105	0.000123213	4.12447	7.23328e-06
								4.07947	0.000101835	4.13288	7.09779e-06
								4.08789	8.0456e-05	4.1413	6.76681e-06
								4.0963	-1.72541e-05	4.14972	6.21095e-06
								4.10472	-6.24989e-05	4.15814	5.77476e-06
								4.11314	-5.90435e-05	4.16655	5.68566e-06
								4.12155	-5.74816e-05	4.17497	5.77322e-06
								4.12997	-5.59196e-05	4.18339	5.85826e-06
								4.13839	6.49993e-05	4.19181	5.86581e-06
								4.14681	6.47433e-05	4.20022	5.65652e-06
								4.15522	6.44874e-05	4.20864	5.2011e-06
								4.16364	5.34584e-05	4.21706	4.71428e-06
								4.17206	-5.00915e-05	4.22547	4.33092e-06
								4.18048	6.4961e-06	4.23389	4.14905e-06
								4.18889	3.59979e-05	4.24231	4.09501e-06
								4.19731	6.54998e-05	4.25073	4.02267e-06
								4.20573	8.0034e-05	4.25914	3.85766e-06
								4.21414	7.15165e-05	4.26756	3.52535e-06
								4.22256	6.29991e-05	4.27598	3.06359e-06
								4.23098	3.8309e-05	4.2844	2.75074e-06
								4.2394	-8.20784e-05	4.29281	2.74366e-06
								4.24781	-5.87492e-05	4.30123	2.74365e-06
								4.25623	-3.10565e-05	4.30965	-1.80485e-06
								4.26465	-2.05094e-05	4.31806	-5.15114e-05
								4.27307	-1.58029e-05	4.32648	-0.000166358
								4.28148	-4.07697e-05	4.3349	-0.000262791
								4.2899	-6.57365e-05	4.34332	-0.000313077
								4.29832	0.000101389	4.35173	-0.000357456
								4.30673	0.000203493	4.36015	-0.00043517
								4.31515	0.000201849	4.36857	-0.000590318
								4.32357	0.000200205	4.37699	-0.000750834
								4.33199	0.000164078	4.3854	-0.000800187
								4.3404	-1.28955e-05	4.39382	-0.000794024
								4.34882	-5.11295e-05	4.40224	-0.000791367
								4.35724	-6.11156e-05	4.41065	-0.000812043
								4.36566	-8.26818e-05	4.41907	-0.0008195
								4.37407	-7.08122e-05	4.42749	-0.000763225
								4.38249	0.000167069	4.43591	-0.000669184
								4.39091	0.000185382	4.44432	-0.000578008
								4.39932	0.000162582	4.45274	-0.000498454
								4.40774	0.000139781	4.46116	-0.000429686
								4.41616	-3.28706e-05	4.46958	-0.000370364
								4.42458	-3.57037e-06	4.47799	-0.000319218
								4.43299	-1.60705e-06	4.48641	-0.000274991
								4.44141	-4.88338e-06	4.49483	-0.000236683
								4.44983	-8.1597e-06	4.50324	-0.000204478
								4.45825	-7.48213e-06	4.51166	-0.000179353
								4.46666	-1.23015e-05	4.52008	-0.00016971
								4.47508	-1.71209e-05	4.5285	-0.000248568
								4.4835	-8.04186e-05	4.53691	-0.000448763
								4.49191	-8.63795e-05	4.54533	-0.000580997
								4.50033	-2.43704e-05	4.55375	-0.000555492
								4.50875	5.33597e-06	4.56217	-0.000484154
								4.51717	3.83319e-06	4.57058	-0.000417374
								4.52558	2.33041e-06	4.579	-0.000359489
								4.534	-9.30664e-06	4.58742	-0.000309414
								4.54242	-2.09437e-05	4.59583	-0.000266016
								4.55084	-0.000141802	4.60425	-0.000228479
								4.55925	-0.000114314	4.61267	-0.000196103
								4.56767	-8.83293e-05	4.62109	-0.00016824
								4.57609	-7.56983e-05	4.6295	-0.000144278
								4.5845	-7.7553e-05	4.63792	-0.000123583
								4.59292	-7.94077e-05	4.64634	-0.000105579
								4.60134	-0.000106268	4.65476	-8.97754e-05
								4.60976	-6.51705e-05	4.66317	-7.59274e-05
								4.61817	-1.97967e-05	4.67159	-6.38784e-05
								4.62659	-6.90981e-06	4.68001	-5.3491e-05
								4.63501	-1.45411e-05	4.68843	-4.46219e-05
								4.64343	-2.21725e-05	4.69684	-3.69525e-05
								4.65184	3.44593e-05	4.70526	-3.01748e-05
								4.66026	2.83651e-05	4.71368	-2.43643e-05
								4.66868	2.2271e-05	4.72209	-1.96398e-05
								4.67709	-0.000133891	4.73051	-1.5789e-05
								4.68551	-0.000174028	4.73893	-1.23702e-05
								4.69393	-4.33076e-05	4.74735	-9.15594e-06
								4.70235	-6.02158e-05	4.75576	-6.28502e-06
								4.71076	-7.71241e-05	4.76418	-3.90761e-06
								4.71918	-0.000112561	4.7726	-2.09308e-06
								4.7276	-7.09426e-05	4.78102	-7.96413e-07
								4.73602	-6.7063e-05	4.78943	2.13309e-07
								4.74443	-7.38949e-05	4.79785	1.1374e-06
								4.75285	-8.07268e-05	4.80627	1.93653e-06
								4.76127	-9.16297e-05	4.81468	2.56514e-06
								4.76968	-8.0778e-05	4.8231	2.97568e-06
								4.7781	-9.02608e-05	4.83152	3.04374e-06
								4.78652	-9.97437e-05	4.83994	3.00322e-06
								4.79494	-0.00016997	4.84835	2.84637e-06
								4.80335	-0.00012483	4.85677	2.65869e-06
								4.81177	-8.47159e-05	4.86519	2.67211e-06
								4.82019	-6.10788e-05	4.87361	2.71e-06
								4.82861	-2.99464e-06	4.88202	2.76456e-06
								4.83702	5.50895e-05	4.89044	2.98625e-06
								4.84544	5.80005e-05	4.89886	3.3897e-06
								4.85386	5.07068e-05	4.90727	3.76504e-06
								4.86227	4.34131e-05	4.91569	3.98356e-06
								4.87069	4.13769e-06	4.92411	3.9574e-06
								4.87911	0.000133097	4.93253	3.71621e-06
								4.88753	0.000128645	4.94094	3.25019e-06
								4.89594	0.000124194	4.94936	2.58366e-06
								4.90436	8.27437e-05	4.95778	1.89973e-06
								4.91278	1.10213e-05	4.9662	1.33324e-06
								4.9212	5.59802e-07	4.97461	9.63423e-07
								4.92961	-9.90173e-06	4.98303	8.10012e-07
								4.93803	-6.33361e-05	4.99145	7.09048e-07
								4.94645	-0.000112013	4.99986	5.67549e-07
								4.95487	-3.61212e-05	5.00828	5.10355e-07
								4.96328	3.16391e-07	5.0167	4.99e-07
								4.9717	-1.23593e-05	5.02512	5.32082e-07
								4.98012	-2.50351e-05	5.03353	6.0175e-07
								4.98853	-8.68241e-05	5.04195	6.38079e-07
								4.99695	-0.000116105	5.05037	4.87135e-07
								5.00537	0.000234941	5.05879	-5.75871e-08
								5.01379	0.000283393	5.0672	-9.7678e-07
								5.0222	0.000281615	5.07562	-1.89464e-06
								5.03062	0.000279837	5.08404	-2.36671e-06
								5.03904	9.4425e-05	5.09245	-2.53975e-06
								5.04746	9.01602e-05	5.10087	-2.60963e-06
								5.05587	8.58954e-05	5.10929	-2.6625e-06
								5.06429	-5.66988e-05	5.11771	-2.734e-06
								5.07271	-9.04097e-05	5.12612	-2.65226e-06
								5.08112	-8.22748e-05	5.13454	-2.21606e-06
								5.08954	-3.93151e-05	5.14296	-1.66999e-06
								5.09796	-2.26788e-05	5.15138	-1.20984e-06
								5.10638	-3.87226e-05	5.15979	-1.00407e-06
								5.11479	-5.47664e-05	5.16821	-1.13171e-06
								5.12321	-0.00010349	5.17663	-1.52016e-06
								5.13163	-8.57245e-05	5.18504	-1.79757e-06
								5.14005	-6.89155e-05	5.19346	-1.65415e-06
								5.14846	-0.000115018	5.20188	-1.12513e-06
								5.15688	-0.00016112	5.2103	-5.19942e-07
								5.1653	-0.000164084	5.21871	5.37328e-08
								5.17371	-0.000118342	5.22713	6.33297e-07
								5.18213	-7.26005e-05	5.23555	1.24775e-06
								5.19055	-5.73986e-05	5.24397	1.83045e-06
								5.19897	-5.05137e-05	5.25238	2.32361e-06
								5.20738	-5.29436e-05	5.2608	2.66691e-06
								5.2158	-5.53735e-05	5.26922	2.82508e-06
								5.22422	-2.51497e-05	5.27763	2.80995e-06
								5.23264	2.24329e-05	5.28605	2.71494e-06
								5.24105	4.5832e-05	5.29447	2.55324e-06
								5.24947	4.842e-05	5.30289	2.48273e-06
								5.25789	1.98632e-05	5.3113	2.73104e-06
								5.2663	-8.69361e-06	5.31972	3.10379e-06
								5.27472	-3.76812e-05	5.32814	3.40752e-06
								5.28314	-6.08264e-06	5.33656	3.54779e-06
								5.29156	2.55159e-05	5.34497	2.99677e-06
								5.29997	4.68139e-05	5.35339	-3.73122e-06
								5.30839	5.14992e-05	5.36181	-2.57658e-05
								5.31681	1.38064e-05	5.37022	-7.62991e-05
								5.32523	-2.38865e-05	5.37864	-0.000222777
								5.33364	-4.15494e-05	5.38706	-0.000463863
								5.34206	-5.92123e-05	5.39548	-0.000596413
								5.35048	-0.000106406	5.40389	-0.000566304
								5.35889	6.12311e-06	5.41231	-0.000496518
								5.36731	2.79785e-06	5.42073	-0.000429359
								5.37573	-5.27413e-07	5.42915	-0.000370227
								5.38415	-4.16063e-05	5.43756	-0.000319229
								5.39256	-7.68659e-05	5.44598	-0.000275455
								5.40098	-8.43322e-05	5.4544	-0.000238045
								5.4094	-9.17985e-05	5.46281	-0.000205958
								5.41782	-6.97866e-05	5.47123	-0.000178053
								5.42623	-7.09732e-05	5.47965	-0.00015347
								5.43465	-7.21599e-05	5.48807	-0.000131951
								5.44307	-6.38495e-05	5.49648	-0.000113391
								5.45148	0.000100293	5.5049	-9.7516e-05
								5.4599	7.33509e-05	5.51332	-8.39911e-05
								5.46832	4.64086e-05	5.52174	-7.24592e-05
								5.47674	-9.2914e-06	5.53015	-6.27079e-05
								5.48515	-0.000144152	5.53857	-5.44686e-05
								5.49357	-0.000137506	5.54699	-4.73769e-05
								5.50199	-0.000155032	5.5554	-4.11846e-05
								5.51041	-0.000172557	5.56382	-3.58684e-05
								5.51882	-0.000214495	5.57224	-3.13757e-05
								5.52724	-3.7713e-05	5.58066	-2.75941e-05
								5.53566	-2.35884e-05	5.58907	-2.43253e-05
								5.54407	-9.46387e-06	5.59749	-2.14334e-05
								5.55249	-1.72072e-05	5.60591	-1.87626e-05
								5.56091	-2.49506e-05	5.61433	-1.61349e-05
								5.56933	-6.64885e-05	5.62274	-1.36386e-05
								5.57774	-6.22702e-05	5.63116	-1.14972e-05
								5.58616	-7.48131e-05	5.63958	-9.74623e-06
								5.59458	-8.73559e-05	5.64799	-8.27894e-06
								5.603	1.91774e-05	5.65641	-6.91766e-06
								5.61141	1.9442e-05	5.66483	-5.66715e-06
								5.61983	-1.31518e-05	5.67325	-4.63674e-06
								5.62825	-4.57456e-05	5.68166	-3.90113e-06
								5.63666	-5.03615e-05	5.69008	-3.33825e-06
								5.64508	-5.49774e-05	5.6985	-2.79323e-06
								5.6535	-7.46077e-05	5.70692	-2.31241e-06
								5.66192	-8.89854e-05	5.71533	-1.93273e-06
								5.67033	-0.000101915	5.72375	-1.65689e-06
								5.67875	-0.000114844	5.73217	-1.49045e-06
								5.68717	-0.000150471	5.74059	-1.46088e-06
								5.69559	-0.000130037	5.749	-1.52514e-06
								5.704	-0.000109603	5.75742	-1.55284e-06
								5.71242	-5.6896e-05	5.76584	-1.54497e-06
								5.72084	-4.84097e-05	5.77425	-1.38117e-06
								5.72925	-6.25135e-05	5.78267	-9.8249e-07
								5.73767	-7.66173e-05	5.79109	-5.65727e-07
								5.74609	-4.34084e-05	5.79951	-2.83594e-07
								5.75451	-3.7819e-06	5.80792	-2.29385e-07
								5.76292	-1.10811e-05	5.81634	-2.60238e-07
								5.77134	-1.83802e-05	5.82476	-1.31025e-07
								5.77976	-6.96243e-05	5.83318	2.28207e-07
								5.78818	-4.88794e-05	5.84159	5.86785e-07
								5.79659	-2.81345e-05	5.85001	1.03305e-06
								5.80501	-1.91836e-05	5.85843	1.82539e-06
								5.81343	3.58815e-05	5.86684	2.71593e-06
								5.82184	3.21223e-05	5.87526	3.58344e-06
								5.83026	2.83632e-05	5.88368	4.32501e-06
								5.83868	1.20541e-05	5.8921	4.86627e-06
								5.8471	-8.94353e-06	5.90051	5.17507e-06
								5.85551	-4.95979e-05	5.90893	5.26262e-06
								5.86393	-9.02523e-05	5.91735	5.32118e-06
								5.87235	-8.65527e-05	5.92577	5.51829e-06
								5.88077	-8.33906e-05	5.93418	5.78252e-06
								5.88918	-8.02284e-05	5.9426	6.02893e-06
								5.8976	-7.96457e-05	5.95102	6.21274e-06
								5.90602	-8.38854e-05	5.95943	6.2276e-06
								5.91443	-8.81251e-05	5.96785	6.12947e-06
								5.92285	-0.000126053	5.97627	6.21278e-06
								5.93127	-0.000103852	5.98469	6.42677e-06
								5.93969	-9.36974e-05	5.9931	6.68718e-06
								5.9481	-9.36186e-05	6.00152	6.92245e-06
								5.95652	-9.85776e-05	6.00994	7.1045e-06
								5.96494	-0.000103537	6.01836	7.20045e-06
								5.97336	-3.60799e-05	6.02677	7.158e-06
								5.98177	1.25965e-05	6.03519	6.93982e-06
								5.99019	1.4384e-05	6.04361	6.66051e-06
								5.99861	1.27149e-05	6.05202	6.50989e-06
								6.00703	1.10458e-05	6.06044	6.36339e-06
								6.01544	-8.04183e-06	6.06886	6.15826e-06
								6.02386	-2.71294e-05	6.07728	6.09605e-06
								6.03228	-9.57226e-05	6.08569	6.46139e-06
								6.04069	-0.000132023	6.09411	7.05468e-06
								6.04911	-2.67713e-05	6.10253	7.54968e-06
								6.05753	-3.50619e-05	6.11095	7.67915e-06
								6.06595	-4.33526e-05	6.11936	7.49573e-06
								6.07436	-7.11132e-05	6.12778	7.31088e-06
								6.08278	-8.21064e-05	6.1362	7.42237e-06
								6.0912	-9.30996e-05	6.14461	7.77433e-06
								6.09962	-0.000120341	6.15303	8.21339e-06
								6.10803	-7.75744e-05	6.16145	8.67169e-06
								6.11645	-6.48462e-05	6.16987	9.09828e-06
								6.12487	-6.83367e-05	6.17828	9.46637e-06
								6.13328	-7.18273e-05	6.1867	9.75976e-06
								6.1417	-3.02832e-05	6.19512	9.92378e-06
								6.15012	-1.56808e-05	6.20354	9.87082e-06
								6.15854	-1.90258e-05	6.21195	6.56202e-06
								6.16695	-2.23708e-05	6.22037	-2.8443e-05
								6.17537	6.88615e-06	6.22879	-0.000109215
								6.18379	1.83169e-05	6.2372	-0.000176119
								6.19221	-4.36261e-05	6.24562	-0.000199923
								6.20062	-0.000105569	6.25404	-0.000196115
								6.20904	2.39593e-05	6.26246	-0.000178725
								6.21746	0.00012428	6.27087	-0.000155305
								6.22587	6.47899e-05	6.27929	-0.000132917
								6.23429	5.2996e-06	6.28771	-0.000113239
								6.24271	-9.65473e-05	6.29613	-9.61361e-05
								6.25113	-2.61814e-05	6.30454	-8.13838e-05
								6.25954	-4.09117e-06	6.31296	-6.87091e-05
								6.26796	-6.72733e-07	6.32138	-5.78449e-05
								6.27638	8.21091e-07	6.32979	-4.85112e-05
								6.2848	2.31492e-06	6.33821	-4.05105e-05
								6.29321	-1.38753e-05	6.34663	-3.37425e-05
								6.30163	-3.00655e-05	6.35505	-2.80736e-05
								6.31005	-6.23633e-05	6.36346	-2.32878e-05
								6.31846	-8.17792e-05	6.37188	-1.9129e-05
								6.32688	-7.37166e-05	6.3803	-1.55024e-05
								6.3353	-6.56539e-05	6.38872	-1.23247e-05
								6.34372	-2.66293e-05	6.39713	-9.55002e-06
								6.35213	-1.96712e-05	6.40555	-7.20078e-06
								6.36055	-6.72318e-05	6.41397	-5.23689e-06
								6.36897	-0.000114792	6.42238	-3.584e-06
								6.37739	-8.78981e-05	6.4308	-2.17302e-06
								6.3858	-5.47133e-05	6.43922	-9.81089e-07
								6.39422	-4.51036e-05	6.44764	1.16361e-07
								6.40264	-4.72815e-05	6.45605	1.30181e-06
								6.41105	-4.94594e-05	6.46447	2.48358e-06
								6.41947	-4.09907e-05	6.47289	3.54082e-06
								6.42789	4.2181e-05	6.48131	4.42736e-06
								6.43631	7.32632e-05	6.48972	5.14179e-06
								6.44472	7.01513e-05	6.49814	5.78018e-06
								6.45314	6.70394e-05	6.50656	6.48626e-06
								6.46156	-0.000103165	6.51497	7.20231e-06
								6.46998	-0.000113503	6.52339	7.87121e-06
								6.47839	-4.93607e-05	6.53181	8.54257e-06
								6.48681	-2.26645e-05	6.54023	9.22883e-06
								6.49523	-2.46814e-05	6.54864	9.79883e-06
								6.50364	-2.66983e-05	6.55706	1.01767e-05
								6.51206	9.57224e-06	6.56548	1.04325e-05
								6.52048	-3.57531e-06	6.5739	1.074e-05
								6.5289	-1.67229e-05	6.58231	1.10286e-05
								6.53731	-4.7832e-05	6.59073	1.12125e-05
								6.54573	-5.36726e-06	6.59915	1.12546e-05
								6.55415	1.07267e-05	6.60756	1.1227e-05
								6.56257	-1.18089e-05	6.61598	1.11663e-05
								6.57098	-3.43445e-05	6.6244	1.12542e-05
								6.5794	-8.39313e-05	6.63282	1.16719e-05
								6.58782	-0.000203162	6.64123	1.21969e-05
								6.59623	-0.000132748	6.64965	1.25788e-05
								6.60465	-9.1793e-05	6.65807	1.26263e-05
								6.61307	-9.58072e-05	6.66649	1.22346e-05
								6.62149	-9.98214e-05	6.6749	1.14966e-05
								6.6299	-8.31438e-05	6.68332	1.07814e-05
								6.63832	-8.06439e-05	6.69174	1.03194e-05
								6.64674	-7.81439e-05	6.70015	1.00031e-05
								6.65516	7.06531e-06	6.70857	9.652e-06
								6.66357	7.48428e-05	6.71699	9.18349e-06
								6.67199	5.95001e-05	6.72541	8.62323e-06
								6.68041	4.41575e-05	6.73382	8.11265e-06
								6.68882	3.02955e-06	6.74224	7.68304e-06
								6.69724	-4.97594e-05	6.75066	7.39353e-06
								6.70566	3.41193e-06	6.75908	7.33734e-06
								6.71408	1.75211e-05	6.76749	7.47662e-06
								6.72249	4.82157e-06	6.77591	7.69407e-06
								6.73091	-7.87792e-06	6.78433	7.89222e-06
								6.73933	-3.92651e-05	6.79275	8.03092e-06
								6.74775	-1.20203e-05	6.80116	8.06856e-06
								6.75616	1.22154e-05	6.80958	7.92659e-06
								6.76458	2.37646e-05	6.818	7.66631e-06
								6.773	1.89358e-05	6.82641	7.45701e-06
								6.78141	1.4107e-05	6.83483	7.2579e-06
								6.78983	3.84903e-05	6.84325	6.9726e-06
								6.79825	4.92347e-05	6.85167	6.55854e-06
								6.80667	4.98074e-05	6.86008	6.14457e-06
								6.81508	5.03801e-05	6.8685	6.00882e-06
								6.8235	8.02507e-05	6.87692	6.12419e-06
								6.83192	7.76727e-05	6.88534	6.31343e-06
								6.84034	7.50947e-05	6.89375	6.43981e-06
								6.84875	5.84072e-05	6.90217	6.50065e-06
								6.85717	7.85598e-05	6.91059	6.61192e-06
								6.86559	8.15295e-05	6.919	6.87947e-06
								6.874	8.03082e-05	6.92742	7.17232e-06
								6.88242	7.90868e-05	6.93584	7.33823e-06
								6.89084	6.03413e-05	6.94426	7.43905e-06
								6.89926	0.000120923	6.95267	7.68317e-06
								6.90767	0.000181505	6.96109	8.09366e-06
								6.91609	0.00017957	6.96951	8.45221e-06
								6.92451	0.000177635	6.97793	8.68294e-06
								6.93293	0.000152459	6.98634	8.90692e-06
								6.94134	0.000148095	6.99476	9.27344e-06
								6.94976	0.000366593	7.00318	9.62537e-06
								6.95818	0.000376791	7.01159	9.86586e-06
								6.9666	0.000385791	7.02001	9.90602e-06
								6.97501	0.000398403	7.02843	7.47436e-06
								6.98343	0.000411014	7.03685	-1.88088e-05
								6.99185	0.00041174	7.04526	-0.00010025
								7.00026	0.000397068	7.05368	-0.000199016
								7.00868	0.000382396	7.0621	-0.000235419
								7.0171	0.000409127	7.07052	-0.00021488
								7.02552	0.000441159	7.07893	-0.000184989
								7.03393	0.000528834	7.08735	-0.000158742
								7.04235	0.00063651	7.09577	-0.000136254
								7.05077	0.000802534	7.10418	-0.000117114
								7.05919	0.000818441	7.1126	-0.000100601
								7.0676	0.000834348	7.12102	-8.58841e-05
								7.07602	0.00107056	7.12944	-7.28251e-05
								7.08444	0.00133412	7.13785	-6.14831e-05
								7.09285	0.00136174	7.14627	-5.17398e-05
								7.10127	0.00138935	7.15469	-4.33719e-05
								7.10969	0.00147586	7.16311	-3.61209e-05
								7.11811	0.00167302	7.17152	-2.99171e-05
								7.12652	0.00187017	7.17994	-2.47139e-05
								7.13494	0.0020009	7.18836	-2.05712e-05
								7.14336	0.0023664	7.19677	-1.73564e-05
								7.15178	0.00247019	7.20519	-1.45531e-05
								7.16019	0.00266766	7.21361	-1.19449e-05
								7.16861	0.00290867	7.22203	-9.63835e-06
								7.17703	0.003104	7.23044	-7.64295e-06
								7.18544	0.00318851	7.23886	-5.92507e-06
								7.19386	0.0034483	7.24728	-4.46441e-06
								7.20228	0.00356405	7.2557	-3.30783e-06
								7.2107	0.00367979	7.26411	-2.53479e-06
								7.21911	0.00375347	7.27253	-1.91476e-06
								7.22753	0.00482629	7.28095	-1.1679e-06
								7.23595	0.00521447	7.28936	-4.48689e-07
								7.24437	0.00553051	7.29778	1.84199e-07
								7.25278	0.00601663	7.3062	7.72131e-07
								7.2612	0.00676119	7.31462	1.34678e-06
								7.26962	0.00701488	7.32303	1.85467e-06
								7.27803	0.00708666	7.33145	2.26911e-06
								7.28645	0.00776338	7.33987	2.70133e-06
								7.29487	0.00794592	7.34829	3.27814e-06
								7.30329	0.00850751	7.3567	3.91412e-06
								7.3117	0.00886536	7.36512	4.51488e-06
								7.32012	0.00922321	7.37354	5.04271e-06
								7.32854	0.00999189	7.38195	5.47136e-06
								7.33696	0.0106844	7.39037	5.76176e-06
								7.34537	0.0111533	7.39879	5.86599e-06
								7.35379	0.0116638	7.40721	5.73518e-06
								7.36221	0.0121274	7.41562	5.40037e-06
								7.37062	0.0127474	7.42404	4.87998e-06
								7.37904	0.0130389	7.43246	4.12844e-06
								7.38746	0.0136499	7.44088	3.20851e-06
								7.39588	0.0142137	7.44929	2.37253e-06
								7.40429	0.0146604	7.45771	1.65654e-06
								7.41271	0.0154912	7.46613	1.03266e-06
								7.42113	0.0162259	7.47454	4.9623e-07
								7.42955	0.0166796	7.48296	6.65626e-08
								7.43796	0.0171982	7.49138	-2.1148e-07
								7.44638	0.0175203	7.4998	-3.15021e-07
								7.4548	0.0181754	7.50821	-3.00895e-07
								7.46321	0.0190563	7.51663	-2.72967e-07
								7.47163	0.0201673	7.52505	-3.10855e-07
								7.48005	0.020607	7.53347	-3.84015e-07
								7.48847	0.0207508	7.54188	-4.18472e-07
								7.49688	0.0215604	7.5503	-4.15742e-07
								7.5053	0.0219669	7.55872	-3.30069e-07
								7.51372	0.0221202	7.56713	-1.15925e-07
								7.52214	0.0230394	7.57555	1.42969e-07
								7.53055	0.0238202	7.58397	3.58235e-07
								7.53897	0.0240312	7.59239	3.85163e-07
								7.54739	0.0240678	7.6008	2.08424e-07
								7.5558	0.024615	7.60922	9.61795e-08
								7.56422	0.0257341	7.61764	5.71822e-08
								7.57264	0.0261957	7.62606	6.74743e-08
								7.58106	0.0268513	7.63447	1.13475e-07
								7.58947	0.0276637	7.64289	1.44522e-07
								7.59789	0.0278927	7.65131	9.68079e-08
								7.60631	0.0279967	7.65972	-1.02498e-07
								7.61473	0.0283054	7.66814	-4.89557e-07
								7.62314	0.028994	7.67656	-9.21231e-07
								7.63156	0.029823	7.68498	-1.22959e-06
								7.63998	0.0302147	7.69339	-1.3321e-06
								7.64839	0.0309564	7.70181	-1.28886e-06
								7.65681	0.0311086	7.71023	-1.17959e-06
								7.66523	0.0313491	7.71865	-1.05759e-06
								7.67365	0.0319662	7.72706	-9.54541e-07
								7.68206	0.0324198	7.73548	-8.80958e-07
								7.69048	0.0325959	7.7439	-8.54911e-07
								7.6989	0.0327721	7.75232	-9.07296e-07
								7.70732	0.0333411	7.76073	-1.24838e-06
								7.71573	0.0343208	7.76915	-2.02613e-06
								7.72415	0.0346591	7.77757	-2.71324e-06
								7.73257	0.0349974	7.78598	-2.98691e-06
								7.74098	0.0351141	7.7944	-3.12633e-06
								7.7494	0.0356947	7.80282	-3.26132e-06
								7.75782	0.0357926	7.81124	-3.48268e-06
								7.76624	0.0360399	7.81965	-3.73234e-06
								7.77465	0.0371529	7.82807	-3.64018e-06
								7.78307	0.0372894	7.83649	-3.16171e-06
								7.79149	0.0374259	7.84491	-2.61567e-06
								7.79991	0.0375643	7.85332	-2.20748e-06
								7.80832	0.0376862	7.86174	-1.97619e-06
								7.81674	0.0380622	7.87016	-1.78003e-06
								7.82516	0.0384129	7.87857	-1.38192e-06
								7.83357	0.0387699	7.88699	-8.16373e-07
								7.84199	0.0389425	7.89541	-1.63677e-07
								7.85041	0.0391151	7.90383	4.78906e-07
								7.85883	0.0392133	7.91224	1.03373e-06
								7.86724	0.0396408	7.92066	1.46101e-06
								7.87566	0.0397266	7.92908	1.73968e-06
								7.88408	0.0398124	7.9375	1.81539e-06
								7.8925	0.0402595	7.94591	1.72468e-06
								7.90091	0.0402601	7.95433	1.61333e-06
								7.90933	0.0402608	7.96275	1.51105e-06
								7.91775	0.0403309	7.97116	1.43965e-06
								7.92616	0.0402945	7.97958	1.57785e-06
								7.93458	0.040258	7.988	1.99713e-06
								7.943	0.0401238	7.99642	2.38411e-06
								7.95142	0.0400555	8.00483	2.59598e-06
								7.95983	0.0400722	8.01325	2.64239e-06
								7.96825	0.0400243	8.02167	2.67258e-06
								7.97667	0.0399765	8.03009	2.75329e-06
								7.98509	0.0398409	8.0385	2.96053e-06
								7.9935	0.0398042	8.04692	3.31503e-06
								8.00192	0.0397675	8.05534	3.69873e-06
								8.01034	0.0394265	8.06375	4.03807e-06
								8.01876	0.0391918	8.07217	4.31011e-06
								8.02717	0.0390653	8.08059	4.57064e-06
								8.03559	0.0385739	8.08901	4.89765e-06
								8.04401	0.0381419	8.09742	5.21245e-06
								8.05242	0.0379592	8.10584	5.48572e-06
								8.06084	0.0377088	8.11426	5.69258e-06
								8.06926	0.0371187	8.12268	5.57285e-06
								8.07768	0.0370767	8.13109	4.82309e-06
								8.08609	0.0365741	8.13951	3.711e-06
								8.09451	0.0358395	8.14793	2.59172e-06
								8.10293	0.0354006	8.15634	1.54135e-06
								8.11135	0.0349364	8.16476	5.67189e-07
								8.11976	0.0338486	8.17318	-3.63589e-07
								8.12818	0.0335983	8.1816	-1.3114e-06
								8.1366	0.0335814	8.19001	-2.23906e-06
								8.14501	0.0328071	8.19843	-3.16987e-06
								8.15343	0.0324304	8.20685	-4.08891e-06
								8.16185	0.0317634	8.21527	-4.63618e-06
								8.17027	0.0312727	8.22368	-4.62077e-06
								8.17868	0.0305273	8.2321	-4.48453e-06
								8.1871	0.0300384	8.24052	-4.44007e-06
								8.19552	0.0295543	8.24893	-4.65038e-06
								8.20394	0.0289351	8.25735	-5.27258e-06
								8.21235	0.0285734	8.26577	-6.10815e-06
								8.22077	0.0275931	8.27419	-6.62227e-06
								8.22919	0.0267434	8.2826	-6.76793e-06
								8.2376	0.0263324	8.29102	-6.8002e-06
								8.24602	0.0259342	8.29944	-6.86604e-06
								8.25444	0.0256089	8.30786	-6.936e-06
								8.26286	0.0251221	8.31627	-6.95042e-06
								8.27127	0.0249933	8.32469	-6.97506e-06
								8.27969	0.0246595	8.33311	-7.1001e-06
								8.28811	0.0235325	8.34152	-7.41389e-06
								8.29653	0.0229965	8.34994	-7.78561e-06
								8.30494	0.0224675	8.35836	-7.91012e-06
								8.31336	0.0218614	8.36678	-7.90625e-06
								8.32178	0.0213006	8.37519	-7.78545e-06
								8.33019	0.021013	8.38361	-7.47023e-06
								8.33861	0.0203747	8.39203	-6.98045e-06
								8.34703	0.0201139	8.40045	-6.47819e-06
								8.35545	0.0198273	8.40886	-6.07531e-06
								8.36386	0.0190856	8.41728	-5.84942e-06
								8.37228	0.0184461	8.4257	-5.61655e-06
								8.3807	0.0184672	8.43411	-5.12518e-06
								8.38912	0.0184883	8.44253	-4.72636e-06
								8.39753	0.0182981	8.45095	-4.59092e-06
								8.40595	0.018108	8.45937	-4.68736e-06
								8.41437	0.0177194	8.46778	-4.76205e-06
								8.42278	0.0169339	8.4762	-4.66813e-06
								8.4312	0.0162694	8.48462	-4.44745e-06
								8.43962	0.0157737	8.49304	-4.20556e-06
								8.44804	0.0157376	8.50145	-4.00601e-06
								8.45645	0.0153752	8.50987	-3.89196e-06
								8.46487	0.0149139	8.51829	-3.88534e-06
								8.47329	0.0147037	8.5267	-3.97917e-06
								8.48171	0.0143589	8.53512	-4.1555e-06
								8.49012	0.0141321	8.54354	-4.59339e-06
								8.49854	0.013773	8.55196	-5.37564e-06
								8.50696	0.0136076	8.56037	-6.02544e-06
								8.51537	0.0135104	8.56879	-6.2425e-06
								8.52379	0.0133262	8.57721	-6.29621e-06
								8.53221	0.0131421	8.58563	-6.30811e-06
								8.54063	0.0125657	8.59404	-6.29892e-06
								8.54904	0.0122116	8.60246	-6.28446e-06
								8.55746	0.0121004	8.61088	-6.27085e-06
								8.56588	0.0118948	8.61929	-6.23868e-06
								8.5743	0.0118322	8.62771	-5.98684e-06
								8.58271	0.0114143	8.63613	-5.34683e-06
								8.59113	0.0111704	8.64455	-4.5903e-06
								8.59955	0.0110938	8.65296	-3.94365e-06
								8.60796	0.010868	8.66138	-3.48849e-06
								8.61638	0.0104499	8.6698	-3.10599e-06
								8.6248	0.0103035	8.67822	-2.56016e-06
								8.63322	0.0102332	8.68663	-1.85868e-06
								8.64163	0.0101629	8.69505	-1.21373e-06
								8.65005	0.00997651	8.70347	-6.9792e-07
								8.65847	0.00969062	8.71188	-4.03634e-07
								8.66689	0.00959245	8.7203	-3.37152e-07
								8.6753	0.00949427	8.72872	-3.06918e-07
								8.68372	0.00926487	8.73714	-2.64377e-07
								8.69214	0.00924191	8.74555	-1.57581e-07
								8.70055	0.0090891	8.75397	5.80233e-08
								8.70897	0.00893629	8.76239	3.03193e-07
								8.71739	0.0087992	8.77081	5.18726e-07
								8.72581	0.00862219	8.77922	6.85848e-07
								8.73422	0.00844518	8.78764	8.5504e-07
								8.74264	0.00811642	8.79606	9.84417e-07
								8.75106	0.00805436	8.80448	7.96783e-07
								8.75948	0.00799231	8.81289	1.53332e-07
								8.76789	0.00784398	8.82131	-7.52068e-07
								8.77631	0.00778674	8.82973	-1.45691e-06
								8.78473	0.0077295	8.83814	-2.02243e-06
								8.79314	0.00761492	8.84656	-2.54005e-06
								8.80156	0.00731912	8.85498	-3.0173e-06
								8.80998	0.00721714	8.8634	-3.46967e-06
								8.8184	0.00719692	8.87181	-3.92897e-06
								8.82681	0.00714185	8.88023	-4.24759e-06
								8.83523	0.00708679	8.88865	-4.25125e-06
								8.84365	0.00701149	8.89707	-4.07609e-06
								8.85207	0.00693415	8.90548	-3.86869e-06
								8.86048	0.00685681	8.9139	-3.69448e-06
								8.8689	0.00679208	8.92232	-3.59527e-06
								8.87732	0.00676313	8.93073	-3.48361e-06
								8.88573	0.00673417	8.93915	-3.22089e-06
								8.89415	0.00665836	8.94757	-2.95166e-06
								8.90257	0.00642963	8.95599	-2.73976e-06
								8.91099	0.00650659	8.9644	-2.48402e-06
								8.9194	0.00656936	8.97282	-2.05342e-06
								8.92782	0.00652324	8.98124	-1.57789e-06
								8.93624	0.00647712	8.98966	-1.17543e-06
								8.94466	0.00630909	8.99807	-9.23994e-07
								8.95307	0.00594617	9.00649	-8.75002e-07
								8.96149	0.00592693	9.01491	-9.09331e-07
								8.96991	0.00590249	9.02332	-6.48961e-07
								8.97832	0.00587806	9.03174	-9.40031e-08
								8.98674	0.00572872	9.04016	4.40381e-07
								8.99516	0.00560958	9.04858	8.43065e-07
								9.00358	0.0056649	9.05699	1.09746e-06
								9.01199	0.00567948	9.06541	1.23687e-06
								9.02041	0.00566054	9.07383	1.21229e-06
								9.02883	0.0056416	9.08225	1.02189e-06
								9.03725	0.00563884	9.09066	7.8937e-07
								9.04566	0.00547129	9.09908	5.10733e-07
								9.05408	0.0055111	9.1075	4.79482e-07
								9.0625	0.00552176	9.11591	1.07506e-06
								9.07092	0.00548058	9.12433	2.03534e-06
								9.07933	0.00543939	9.13275	2.982e-06
								9.08775	0.00523783	9.14117	3.81425e-06
								9.09617	0.00517798	9.14958	4.48284e-06
								9.10458	0.00507582	9.158	4.92946e-06
								9.113	0.00517945	9.16642	5.20071e-06
								9.12142	0.00521201	9.17484	5.37032e-06
								9.12984	0.00521346	9.18325	5.3584e-06
								9.13825	0.00516096	9.19167	5.11256e-06
								9.14667	0.00510846	9.20009	4.94013e-06
								9.15509	0.00505993	9.2085	4.99884e-06
								9.16351	0.00500464	9.21692	5.05432e-06
								9.17192	0.00489875	9.22534	4.9552e-06
								9.18034	0.00478276	9.23376	4.72559e-06
								9.18876	0.00475177	9.24217	4.5722e-06
								9.19717	0.00461553	9.25059	4.48229e-06
								9.20559	0.00464143	9.25901	4.41355e-06
								9.21401	0.0047517	9.26743	4.35064e-06
								9.22243	0.00489433	9.27584	4.28421e-06
								9.23084	0.00491091	9.28426	4.21477e-06
								9.23926	0.00489056	9.29268	4.23397e-06
								9.24768	0.00487022	9.30109	4.4129e-06
								9.2561	0.0048271	9.30951	4.52077e-06
								9.26451	0.00480907	9.31793	4.29978e-06
								9.27293	0.00479105	9.32635	3.70794e-06
								9.28135	0.00472803	9.33476	2.76414e-06
								9.28976	0.00461341	9.34318	1.77814e-06
								9.29818	0.00470192	9.3516	1.17955e-06
								9.3066	0.00468833	9.36002	8.68989e-07
								9.31502	0.00467474	9.36843	7.08289e-07
								9.32343	0.00460699	9.37685	6.47556e-07
								9.33185	0.00461982	9.38527	6.33709e-07
								9.34027	0.00460878	9.39368	5.98161e-07
								9.34869	0.00459775	9.4021	3.60901e-07
								9.3571	0.00458544	9.41052	-1.74787e-07
								9.36552	0.00461813	9.41894	-6.86663e-07
								9.37394	0.00462881	9.42735	-9.69238e-07
								9.38235	0.00456805	9.43577	-1.0394e-06
								9.39077	0.00450728	9.44419	-9.63596e-07
								9.39919	0.00456934	9.45261	-5.53385e-07
								9.40761	0.00458203	9.46102	2.29365e-07
								9.41602	0.00459472	9.46944	8.93887e-07
								9.42444	0.00469576	9.47786	1.25127e-06
								9.43286	0.00473277	9.48627	1.23867e-06
								9.44128	0.00465813	9.49469	1.16704e-06
								9.44969	0.00458348	9.50311	1.45723e-06
								9.45811	0.00445426	9.51153	1.87767e-06
								9.46653	0.00443459	9.51994	2.19824e-06
								9.47494	0.00441492	9.52836	2.35637e-06
								9.48336	0.00440851	9.53678	2.44697e-06
								9.49178	0.00440209	9.5452	2.64282e-06
								9.5002	0.00442413	9.55361	2.8659e-06
								9.50861	0.00440815	9.56203	3.03276e-06
								9.51703	0.00439217	9.57045	3.06733e-06
								9.52545	0.00435295	9.57886	2.91691e-06
								9.53387	0.00439718	9.58728	2.61916e-06
								9.54228	0.00441423	9.5957	2.3725e-06
								9.5507	0.00443128	9.60412	2.26146e-06
								9.55912	0.00452842	9.61253	2.28953e-06
								9.56753	0.0045274	9.62095	2.42486e-06
								9.57595	0.00452638	9.62937	2.56944e-06
								9.58437	0.00446602	9.63779	2.63554e-06
								9.59279	0.00431749	9.6462	2.59452e-06
								9.6012	0.00432536	9.65462	2.48577e-06
								9.60962	0.00433089	9.66304	2.40707e-06
								9.61804	0.00432003	9.67145	2.36982e-06
								9.62646	0.00430916	9.67987	2.43187e-06
								9.63487	0.0043207	9.68829	2.7463e-06
								9.64329	0.00436868	9.69671	3.31922e-06
								9.65171	0.00437021	9.70512	3.93486e-06
								9.66012	0.00440074	9.71354	4.45791e-06
								9.66854	0.00441541	9.72196	4.8178e-06
								9.67696	0.00443009	9.73038	4.94882e-06
								9.68538	0.00449272	9.73879	4.92567e-06
								9.69379	0.00453943	9.74721	4.95962e-06
								9.70221	0.00454517	9.75563	4.96784e-06
								9.71063	0.0045353	9.76404	4.86221e-06
								9.71905	0.00452543	9.77246	4.65899e-06
								9.72746	0.00449574	9.78088	4.4917e-06
								9.73588	0.00452837	9.7893	4.35095e-06
								9.7443	0.00454275	9.79771	4.19336e-06
								9.75271	0.00445331	9.80613	4.01276e-06
								9.76113	0.00436388	9.81455	3.85092e-06
								9.76955	0.00428983	9.82297	3.68837e-06
								9.77797	0.00443329	9.83138	3.54409e-06
								9.78638	0.00457411	9.8398	3.47164e-06
								9.7948	0.00460439	9.84822	3.56573e-06
								9.80322	0.00461066	9.85664	3.86451e-06
								9.81164	0.00459246	9.86505	4.19114e-06
								9.82005	0.00457427	9.87347	4.45298e-06
								9.82847	0.00456142	9.88189	4.61722e-06
								9.83689	0.00456246	9.8903	4.6276e-06
								9.8453	0.00456163	9.89872	4.27045e-06
								9.85372	0.00456079	9.90714	3.43883e-06
								9.86214	0.00461725	9.91556	2.61282e-06
								9.87056	0.00462525	9.92397	2.16465e-06
								9.87897	0.00454459	9.93239	2.05185e-06
								9.88739	0.00446393	9.94081	2.01719e-06
								9.89581	0.0046349	9.94923	1.9759e-06
								9.90423	0.00463502	9.95764	2.00884e-06
								9.91264	0.00463513	9.96606	2.3249e-06
								9.92106	0.00464184	9.97448	2.94683e-06
								9.92948	0.0046217	9.98289	3.61518e-06
								9.93789	0.00460155	9.99131	4.18988e-06
								9.94631	0.00455456	9.99973	4.51837e-06
								9.95473	0.00474167	10.0081	4.64141e-06
								9.96315	0.00473453	10.0166	4.89541e-06
								9.97156	0.0047274	10.025	5.2102e-06
								9.97998	0.00470973	10.0334	5.52956e-06
								9.9884	0.00462575	10.0418	5.85735e-06
								9.99682	0.00464424	10.0502	6.16713e-06
								10.0052	0.00463802	10.0586	6.36939e-06
								10.0137	0.0046318	10.0671	6.40271e-06
								10.0221	0.00471449	10.0755	6.26836e-06
								10.0305	0.00470228	10.0839	6.08656e-06
								10.0389	0.00469007	10.0923	5.89505e-06
								10.0473	0.00464918	10.1007	5.67316e-06
								10.0557	0.0048057	10.1092	5.31491e-06
								10.0642	0.00476587	10.1176	4.71419e-06
								10.0726	0.00472603	10.126	4.07748e-06
								10.081	0.00464584	10.1344	3.65934e-06
								10.0894	0.00480028	10.1428	3.45324e-06
								10.0978	0.00487731	10.1512	3.4077e-06
								10.1062	0.00490579	10.1597	3.40639e-06
								10.1147	0.00490317	10.1681	3.30529e-06
								10.1231	0.00490054	10.1765	3.13205e-06
								10.1315	0.00488115	10.1849	2.92276e-06
								10.1399	0.00476923	10.1933	2.61562e-06
								10.1483	0.00480474	10.2017	2.3777e-06
								10.1567	0.00486357	10.2102	2.40239e-06
								10.1652	0.00485292	10.2186	2.56267e-06
								10.1736	0.00484227	10.227	2.81128e-06
								10.182	0.00480286	10.2354	3.10959e-06
								10.1904	0.00482896	10.2438	3.35582e-06
								10.1988	0.00486757	10.2522	3.45347e-06
								10.2072	0.00495704	10.2607	3.25586e-06
								10.2157	0.00497639	10.2691	2.86191e-06
								10.2241	0.00499574	10.2775	2.66039e-06
								10.2325	0.00502401	10.2859	2.77128e-06
								10.2409	0.00502193	10.2943	3.01687e-06
								10.2493	0.00501984	10.3028	3.24402e-06
								10.2578	0.00495919	10.3112	3.39718e-06
								10.2662	0.00494196	10.3196	3.42124e-06
								10.2746	0.00493955	10.328	3.37967e-06
								10.283	0.00486978	10.3364	3.44922e-06
								10.2914	0.00491116	10.3448	3.63981e-06
								10.2998	0.00498385	10.3533	3.88839e-06
								10.3083	0.00505452	10.3617	4.21169e-06
								10.3167	0.00505131	10.3701	4.5594e-06
								10.3251	0.00504811	10.3785	4.74213e-06
								10.3335	0.00503918	10.3869	4.6637e-06
								10.3419	0.00509737	10.3953	4.33115e-06
								10.3503	0.00511434	10.4038	4.05329e-06
								10.3588	0.00511907	10.4122	4.05309e-06
								10.3672	0.0051238	10.4206	4.17184e-06
								10.3756	0.00512149	10.429	4.30783e-06
								10.384	0.00511918	10.4374	4.3879e-06
								10.3924	0.0050118	10.4458	4.26014e-06
								10.4008	0.00504789	10.4543	3.76884e-06
								10.4093	0.00532379	10.4627	3.09294e-06
								10.4177	0.00535224	10.4711	2.52157e-06
								10.4261	0.00544021	10.4795	2.19837e-06
								10.4345	0.0054153	10.4879	2.07125e-06
								10.4429	0.00539039	10.4963	2.02515e-06
								10.4513	0.00533042	10.5048	2.0937e-06
								10.4598	0.00530306	10.5132	2.31066e-06
								10.4682	0.00527569	10.5216	2.54923e-06
								10.4766	0.00518667	10.53	2.69438e-06
								10.485	0.00521367	10.5384	2.65493e-06
								10.4934	0.0052305	10.5469	2.47331e-06
								10.5019	0.00532131	10.5553	2.23654e-06
								10.5103	0.00533255	10.5637	1.93133e-06
								10.5187	0.00534379	10.5721	1.54263e-06
								10.5271	0.00537875	10.5805	1.14207e-06
								10.5355	0.00538455	10.5889	7.64246e-07
								10.5439	0.00537385	10.5974	4.12978e-07
								10.5524	0.00536315	10.6058	8.60264e-08
								10.5608	0.00533595	10.6142	-1.01959e-08
								10.5692	0.00533208	10.6226	2.71608e-07
								10.5776	0.0053282	10.631	6.41329e-07
								10.586	0.005319	10.6394	9.82926e-07
								10.5944	0.00522277	10.6479	1.27282e-06
								10.6029	0.00537336	10.6563	1.48299e-06
								10.6113	0.00538625	10.6647	1.56838e-06
								10.6197	0.00539913	10.6731	1.38266e-06
								10.6281	0.00544989	10.6815	9.06847e-07
								10.6365	0.00553857	10.6899	3.99213e-07
								10.6449	0.0055224	10.6984	-3.9414e-08
								10.6534	0.00550624	10.7068	-4.26084e-07
								10.6618	0.00545289	10.7152	-7.81714e-07
								10.6702	0.00552191	10.7236	-1.0886e-06
								10.6786	0.00560785	10.732	-1.32717e-06
								10.687	0.00570643	10.7404	-1.56761e-06
								10.6955	0.00572125	10.7489	-1.88055e-06
								10.7039	0.00571009	10.7573	-2.23656e-06
								10.7123	0.00569894	10.7657	-2.48859e-06
								10.7207	0.0055569	10.7741	-2.65348e-06
								10.7291	0.0055126	10.7825	-2.71259e-06
								10.7375	0.00548793	10.791	-2.63953e-06
								10.746	0.00556451	10.7994	-2.51303e-06
								10.7544	0.00568996	10.8078	-2.39841e-06
								10.7628	0.00581541	10.8162	-2.33019e-06
								10.7712	0.00585587	10.8246	-2.33325e-06
								10.7796	0.00590156	10.833	-2.39408e-06
								10.788	0.00594724	10.8415	-2.50478e-06
								10.7965	0.00593758	10.8499	-2.53945e-06
								10.8049	0.00592792	10.8583	-2.33236e-06
								10.8133	0.00589236	10.8667	-1.96369e-06
								10.8217	0.00586426	10.8751	-1.49647e-06
								10.8301	0.00583616	10.8835	-1.00366e-06
								10.8385	0.00583548	10.892	-5.69927e-07
								10.847	0.00584515	10.9004	-2.4835e-07
								10.8554	0.0058344	10.9088	-1.5821e-08
								10.8638	0.00582364	10.9172	2.16381e-07
								10.8722	0.0058765	10.9256	3.90538e-07
								10.8806	0.00595597	10.934	4.52428e-07
								10.889	0.00601991	10.9425	3.70968e-07
								10.8975	0.00610181	10.9509	1.75555e-07
								10.9059	0.00613191	10.9593	-1.57061e-07
								10.9143	0.00611839	10.9677	-6.85931e-07
								10.9227	0.00610487	10.9761	-1.28029e-06
								10.9311	0.00607584	10.9846	-1.61588e-06
								10.9396	0.00611109	10.993	-1.57572e-06
								10.948	0.0061267	11.0014	-1.29847e-06
								10.9564	0.00611861	11.0098	-9.58565e-07
								10.9648	0.00611051	11.0182	-6.91602e-07
								10.9732	0.00607872	11.0266	-5.51111e-07
								10.9816	0.00607872	11.0351	-6.76738e-07
								10.9901	0.00619547	11.0435	-1.09216e-06
								10.9985	0.00624053	11.0519	-1.53109e-06
								11.0069	0.00625051	11.0603	-1.91901e-06
								11.0153	0.00625215	11.0687	-2.19066e-06
								11.0237	0.00625378	11.0771	-2.13846e-06
								11.0321	0.00627066	11.0856	-1.7099e-06
								11.0406	0.00626938	11.094	-1.11476e-06
								11.049	0.0062681	11.1024	-4.5352e-07
								11.0574	0.00618914	11.1108	2.35102e-07
								11.0658	0.0062154	11.1192	8.95304e-07
								11.0742	0.00629041	11.1276	1.46054e-06
								11.0826	0.00630401	11.1361	1.86606e-06
								11.0911	0.00645185	11.1445	1.97968e-06
								11.0995	0.00646989	11.1529	1.87128e-06
								11.1079	0.00647038	11.1613	2.01067e-06
								11.1163	0.00647086	11.1697	2.41639e-06
								11.1247	0.0064998	11.1781	2.81589e-06
								11.1331	0.00650411	11.1866	3.09205e-06
								11.1416	0.00647788	11.195	3.30445e-06
								11.15	0.00645165	11.2034	3.53488e-06
								11.1584	0.00662047	11.2118	3.7508e-06
								11.1668	0.00662122	11.2202	3.93308e-06
								11.1752	0.00662197	11.2287	4.07052e-06
								11.1837	0.00666024	11.2371	4.09287e-06
								11.1921	0.00667717	11.2455	4.10271e-06
								11.2005	0.00664857	11.2539	4.33985e-06
								11.2089	0.00661996	11.2623	4.62838e-06
								11.2173	0.00669242	11.2707	4.81624e-06
								11.2257	0.00670304	11.2792	4.71992e-06
								11.2342	0.00671365	11.2876	4.29704e-06
								11.2426	0.00679608	11.296	3.84471e-06
								11.251	0.00682344	11.3044	3.36342e-06
								11.2594	0.00685081	11.3128	2.81209e-06
								11.2678	0.00691556	11.3212	2.28868e-06
								11.2762	0.0069046	11.3297	1.92349e-06
								11.2847	0.00689364	11.3381	1.58452e-06
								11.2931	0.00685952	11.3465	1.20981e-06
								11.3015	0.00698647	11.3549	8.64526e-07
								11.3099	0.00699003	11.3633	6.98811e-07
								11.3183	0.00699103	11.3717	7.57429e-07
								11.3267	0.00699204	11.3802	1.03838e-06
								11.3352	0.0070772	11.3886	1.40955e-06
								11.3436	0.00710736	11.397	1.6848e-06
								11.352	0.00712565	11.4054	1.80386e-06
								11.3604	0.00706692	11.4138	1.85801e-06
								11.3688	0.0070082	11.4222	2.04446e-06
								11.3772	0.00703729	11.4307	2.34987e-06
								11.3857	0.00704505	11.4391	2.69798e-06
								11.3941	0.00705281	11.4475	3.02926e-06
								11.4025	0.0070709	11.4559	3.31459e-06
								11.4109	0.00722251	11.4643	3.51111e-06
								11.4193	0.00734975	11.4728	3.57992e-06
								11.4278	0.0074614	11.4812	3.54588e-06
								11.4362	0.00757305	11.4896	3.31542e-06
								11.4446	0.0075573	11.498	2.8442e-06
								11.453	0.00754154	11.5064	2.34767e-06
								11.4614	0.00743952	11.5148	1.88703e-06
								11.4698	0.00736458	11.5233	1.40628e-06
								11.4783	0.00742391	11.5317	7.07566e-07
								11.4867	0.00748324	11.5401	-1.89056e-07
								11.4951	0.00747317	11.5485	-7.67004e-07
								11.5035	0.00746309	11.5569	-9.50707e-07
								11.5119	0.00741253	11.5653	-8.87577e-07
								11.5203	0.00738977	11.5738	-7.02914e-07
								11.5288	0.00759448	11.5822	-5.19625e-07
								11.5372	0.00762248	11.5906	-3.70388e-07
								11.5456	0.00762621	11.599	-2.34014e-07
								11.554	0.00762993	11.6074	-8.64928e-08
								11.5624	0.00764223	11.6158	4.72147e-08
								11.5708	0.00765453	11.6243	2.24531e-07
								11.5793	0.00773627	11.6327	5.21435e-07
								11.5877	0.00785172	11.6411	9.26896e-07
								11.5961	0.00787055	11.6495	1.65682e-06
								11.6045	0.00788609	11.6579	2.90071e-06
								11.6129	0.0079382	11.6664	4.27612e-06
								11.6214	0.00804415	11.6748	5.45771e-06
								11.6298	0.0080774	11.6832	6.37321e-06
								11.6382	0.0080626	11.6916	6.96898e-06
								11.6466	0.00804781	11.7	7.25278e-06
								11.655	0.00797428	11.7084	7.3802e-06
								11.6634	0.00798172	11.7169	7.5199e-06
								11.6719	0.00798511	11.7253	7.75769e-06
								11.6803	0.00798849	11.7337	8.06838e-06
								11.6887	0.00807933	11.7421	8.39617e-06
								11.6971	0.00811096	11.7505	8.73164e-06
								11.7055	0.00814259	11.7589	9.06376e-06
								11.7139	0.00816479	11.7674	9.36753e-06
								11.7224	0.0082328	11.7758	9.63181e-06
								11.7308	0.00832104	11.7842	9.89077e-06
								11.7392	0.0083782	11.7926	1.01654e-05
								11.7476	0.00843781	11.801	1.04022e-05
								11.756	0.00844528	11.8094	1.0523e-05
								11.7644	0.00844857	11.8179	1.02548e-05
								11.7729	0.00845185	11.8263	9.39848e-06
								11.7813	0.00857477	11.8347	8.2882e-06
								11.7897	0.00860312	11.8431	7.35081e-06
								11.7981	0.00863148	11.8515	6.75379e-06
								11.8065	0.00863697	11.8599	6.40355e-06
								11.8149	0.00866944	11.8684	6.20472e-06
								11.8234	0.0087019	11.8768	6.05876e-06
								11.8318	0.00876632	11.8852	5.91556e-06
								11.8402	0.00879806	11.8936	5.79509e-06
								11.8486	0.00887345	11.902	5.69655e-06
								11.857	0.00890593	11.9105	5.54779e-06
								11.8655	0.00893842	11.9189	5.35646e-06
								11.8739	0.00904956	11.9273	5.1617e-06
								11.8823	0.00908323	11.9357	4.93485e-06
								11.8907	0.0090711	11.9441	4.60385e-06
								11.8991	0.00905897	11.9525	4.05227e-06
								11.9075	0.00916716	11.961	3.33284e-06
								11.916	0.00921146	11.9694	2.76002e-06
								11.9244	0.00925576	11.9778	2.28063e-06
								11.9328	0.00933289	11.9862	1.77348e-06
								11.9412	0.00937064	11.9946	1.23353e-06
								11.9496	0.00940839	12.003	7.74658e-07
								11.958	0.00942123	12.0115	4.87598e-07
								11.9665	0.00950179	12.0199	2.59632e-07
								11.9749	0.00952385	12.0283	2.22653e-08
								11.9833	0.00951264	12.0367	-2.42619e-07
								11.9917	0.00950143	12.0451	-5.50914e-07
								12.0001	0.00952302	12.0535	-8.6637e-07
								12.0085	0.00965811	12.062	1.80476e-06
								12.017	0.00976591	12.0704	3.54343e-05
								12.0254	0.00977989	12.0788	0.000142419
								12.0338	0.00991131	12.0872	0.000308755
								12.0422	0.0100202	12.0956	0.000490791
								12.0506	0.010032	12.104	0.000666609
								12.059	0.0100773	12.1125	0.000817678
								12.0675	0.0102092	12.1209	0.000911502
								12.0759	0.0103035	12.1293	0.000896265
								12.0843	0.0103076	12.1377	0.000795067
								12.0927	0.0103116	12.1461	0.000687
								12.1011	0.0103938	12.1546	0.000592845
								12.1096	0.0105323	12.163	0.000511535
								12.118	0.0106805	12.1714	0.000441368
								12.1264	0.01074	12.1798	0.0003809
								12.1348	0.010703	12.1882	0.000328707
								12.1432	0.010666	12.1966	0.000283508
								12.1516	0.0106478	12.2051	0.000244328
								12.1601	0.0107055	12.2135	0.000214532
								12.1685	0.0107338	12.2219	0.000237937
								12.1769	0.0107622	12.2303	0.000404007
								12.1853	0.0107734	12.2387	0.000700948
								12.1937	0.0108337	12.2471	0.00100718
								12.2021	0.010891	12.2556	0.0012436
								12.2106	0.0109576	12.264	0.00134815
								12.219	0.0110079	12.2724	0.00130431
								12.2274	0.0110902	12.2808	0.00115401
								12.2358	0.0112028	12.2892	0.000997367
								12.2442	0.0113697	12.2976	0.000860889
								12.2526	0.0113569	12.3061	0.000743008
								12.2611	0.011344	12.3145	0.000641262
								12.2695	0.0112972	12.3229	0.000553554
								12.2779	0.0114309	12.3313	0.00047871
								12.2863	0.0115395	12.3397	0.000428234
								12.2947	0.0115479	12.3481	0.000476265
								12.3032	0.0115563	12.3566	0.000684246
								12.3116	0.0116327	12.365	0.00097328
								12.32	0.0117792	12.3734	0.00126224
								12.3284	0.0118286	12.3818	0.00149693
								12.3368	0.0118617	12.3902	0.00160553
								12.3452	0.0119338	12.3987	0.00153103
								12.3537	0.0119526	12.4071	0.00143522
								12.3621	0.0120016	12.4155	0.0014797
								12.3705	0.0121083	12.4239	0.00160982
								12.3789	0.012151	12.4323	0.00178545
								12.3873	0.0121937	12.4407	0.00198248
								12.3957	0.0122772	12.4492	0.002179
								12.4042	0.0125148	12.4576	0.00236223
								12.4126	0.0127407	12.466	0.0025271
								12.421	0.0127573	12.4744	0.00267267
								12.4294	0.0128802	12.4828	0.00280006
								12.4378	0.012914	12.4912	0.00291107
								12.4462	0.0129479	12.4997	0.00300727
								12.4547	0.0129614	12.5081	0.0030906
								12.4631	0.0130609	12.5165	0.00316273
								12.4715	0.0131135	12.5249	0.00322502
								12.4799	0.0131808	12.5333	0.00327877
								12.4883	0.0133569	12.5417	0.00332515
								12.4967	0.0134219	12.5502	0.00336519
								12.5052	0.0134869	12.5586	0.00339976
								12.5136	0.0135011	12.567	0.00342961
								12.522	0.0136597	12.5754	0.00345556
								12.5304	0.0137129	12.5838	0.00347834
								12.5388	0.0138023	12.5923	0.00349829
								12.5473	0.0138411	12.6007	0.00351562
								12.5557	0.0138501	12.6091	0.00353051
								12.5641	0.0138591	12.6175	0.003543
								12.5725	0.0139616	12.6259	0.00355316
								12.5809	0.0139898	12.6343	0.00356179
								12.5893	0.0140435	12.6428	0.00356948
								12.5978	0.0141636	12.6512	0.00357609
								12.6062	0.0142329	12.6596	0.00358156
								12.6146	0.0144827	12.668	0.00358617
								12.623	0.0145735	12.6764	0.00359047
								12.6314	0.0145931	12.6848	0.00359437
								12.6398	0.014641	12.6933	0.00359776
								12.6483	0.0147895	12.7017	0.00360061
								12.6567	0.0149919	12.7101	0.00360303
								12.6651	0.014998	12.7185	0.00360513
								12.6735	0.0150097	12.7269	0.00360698
								12.6819	0.0151871	12.7353	0.00360856
								12.6903	0.0152408	12.7438	0.00360994
								12.6988	0.0152641	12.7522	0.00361108
								12.7072	0.0152755	12.7606	0.00361197
								12.7156	0.015287	12.769	0.00361245
								12.724	0.0155221	12.7774	0.00361253
								12.7324	0.0156119	12.7858	0.00361247
								12.7408	0.0156525	12.7943	0.00361231
								12.7493	0.0157784	12.8027	0.00361187
								12.7577	0.0159257	12.8111	0.00361129
								12.7661	0.0160176	12.8195	0.00361092
								12.7745	0.0160272	12.8279	0.00361096
								12.7829	0.0160368	12.8364	0.00361113
								12.7914	0.0160483	12.8448	0.00361145
								12.7998	0.0161797	12.8532	0.0036119
								12.8082	0.016495	12.8616	0.00361226
								12.8166	0.0165838	12.87	0.00361261
								12.825	0.0166174	12.8784	0.00361289
								12.8334	0.0166511	12.8869	0.00361309
								12.8419	0.0167877	12.8953	0.00361317
								12.8503	0.0168262	12.9037	0.00361299
								12.8587	0.0168648	12.9121	0.00361238
								12.8671	0.0170879	12.9205	0.00361143
								12.8755	0.017328	12.9289	0.00361067
								12.8839	0.0173854	12.9374	0.00361039
								12.8924	0.0174116	12.9458	0.0036103
								12.9008	0.0174378	12.9542	0.00361028
								12.9092	0.0177428	12.9626	0.00361027
								12.9176	0.0178176	12.971	0.0036102
								12.926	0.0178924	12.9794	0.00361003
								12.9344	0.0179233	12.9879	0.00360983
								12.9429	0.0180481	12.9963	0.00360988
								12.9513	0.0182096	13.0047	0.0036102
								12.9597	0.0183301	13.0131	0.00361056
								12.9681	0.0183683	13.0215	0.00361091
								12.9765	0.018413	13.0299	0.00361561
								12.985	0.0184453	13.0384	0.00367047
								12.9934	0.0185487	13.0468	0.00387057
								13.0018	0.0187151	13.0552	0.00421512
								13.0102	0.0187805	13.0636	0.00459124
								13.0186	0.0188458	13.072	0.00494696
								13.027	0.0189044	13.0805	0.00526918
								13.0355	0.0191507	13.0889	0.00555595
								13.0439	0.01924	13.0973	0.00580879
								13.0523	0.0195279	13.1057	0.00602867
								13.0607	0.0197167	13.1141	0.00621878
								13.0691	0.0197449	13.1225	0.00638277
								13.0775	0.0198007	13.131	0.00652404
								13.086	0.0198833	13.1394	0.00664571
								13.0944	0.0198859	13.1478	0.00675075
								13.1028	0.0201306	13.1562	0.00684156
								13.1112	0.0203756	13.1646	0.00692004
								13.1196	0.0204195	13.173	0.00698783
								13.128	0.020512	13.1815	0.00704635
								13.1365	0.0206082	13.1899	0.0070968
								13.1449	0.0206467	13.1983	0.00714026
								13.1533	0.0206852	13.2067	0.00717764
								13.1617	0.0208115	13.2151	0.00720998
								13.1701	0.0212586	13.2235	0.00723828
								13.1785	0.0212864	13.232	0.00726314
								13.187	0.0213143	13.2404	0.0072848
								13.1954	0.0215659	13.2488	0.0073033
								13.2038	0.0217871	13.2572	0.0073189
								13.2122	0.0218488	13.2656	0.00733195
								13.2206	0.0219104	13.2741	0.00734315
								13.2291	0.0220149	13.2825	0.00735319
								13.2375	0.02213	13.2909	0.00736228
								13.2459	0.022223	13.2993	0.00737035
								13.2543	0.0223348	13.3077	0.00737724
								13.2627	0.0224375	13.3161	0.00738276
								13.2711	0.0225946	13.3246	0.00738713
								13.2796	0.0229064	13.333	0.00739094
								13.288	0.0231176	13.3414	0.00739464
								13.2964	0.0232194	13.3498	0.00739806
								13.3048	0.0233874	13.3582	0.00740102
								13.3132	0.023775	13.3666	0.0074035
								13.3216	0.0239689	13.3751	0.00740556
								13.3301	0.0241225	13.3835	0.00740726
								13.3385	0.0242761	13.3919	0.0074086
								13.3469	0.0243342	13.4003	0.00740968
								13.3553	0.0243684	13.4087	0.00741767
								13.3637	0.0244649	13.4171	0.00750282
								13.3721	0.0248956	13.4256	0.00776451
								13.3806	0.0251888	13.434	0.00814213
								13.389	0.0254039	13.4424	0.00850534
								13.3974	0.0255103	13.4508	0.00882154
								13.4058	0.0256322	13.4592	0.00909474
								13.4142	0.0257473	13.4676	0.00933063
								13.4226	0.0259526	13.4761	0.00953425
								13.4311	0.0261711	13.4845	0.00971012
								13.4395	0.0267907	13.4929	0.00986205
								13.4479	0.0268287	13.5013	0.0099931
								13.4563	0.0268666	13.5097	0.0101061
								13.4647	0.0269274	13.5182	0.0102031
								13.4732	0.0271713	13.5266	0.0102865
								13.4816	0.0273693	13.535	0.0103585
								13.49	0.0275714	13.5434	0.0104208
								13.4984	0.0276537	13.5518	0.0104746
								13.5068	0.0278705	13.5602	0.010521
								13.5152	0.0285231	13.5687	0.010561
								13.5237	0.0286228	13.5771	0.0105958
								13.5321	0.0286675	13.5855	0.0106257
								13.5405	0.0289084	13.5939	0.0106517
								13.5489	0.0291826	13.6023	0.0106774
								13.5573	0.0295063	13.6107	0.0107348
								13.5657	0.0298727	13.6192	0.0108516
								13.5742	0.0299599	13.6276	0.0109651
								13.5826	0.0300843	13.636	0.0110123
								13.591	0.0304864	13.6444	0.011061
								13.5994	0.0307563	13.6528	0.0111885
								13.6078	0.0310212	13.6612	0.0113349
								13.6162	0.031277	13.6697	0.0115165
								13.6247	0.0315008	13.6781	0.0118032
								13.6331	0.0318734	13.6865	0.0121664
								13.6415	0.0321489	13.6949	0.0125072
								13.6499	0.0323231	13.7033	0.0128026
								13.6583	0.0325328	13.7117	0.0130579
								13.6667	0.0327362	13.7202	0.0132782
								13.6752	0.032876	13.7286	0.0134685
								13.6836	0.033222	13.737	0.0136327
								13.692	0.0334713	13.7454	0.0137744
								13.7004	0.0336451	13.7538	0.0138968
								13.7088	0.0339824	13.7623	0.0140023
								13.7173	0.0342853	13.7707	0.014093
								13.7257	0.034452	13.7791	0.014171
								13.7341	0.0346727	13.7875	0.0142384
								13.7425	0.035085	13.7959	0.0142964
								13.7509	0.0353945	13.8043	0.0143464
								13.7593	0.0357167	13.8128	0.0143895
								13.7678	0.0358453	13.8212	0.0144281
								13.7762	0.0359658	13.8296	0.014472
								13.7846	0.0364321	13.838	0.014534
								13.793	0.0366995	13.8464	0.0146007
								13.8014	0.0368757	13.8548	0.014648
								13.8098	0.0370688	13.8633	0.0146774
								13.8183	0.037174	13.8717	0.014769
								13.8267	0.037343	13.8801	0.0150424
								13.8351	0.0375255	13.8885	0.0154372
								13.8435	0.0378803	13.8969	0.0158159
								13.8519	0.0381021	13.9053	0.016146
								13.8603	0.0382006	13.9138	0.0164318
								13.8688	0.0386171	13.9222	0.0166789
								13.8772	0.0388478	13.9306	0.0168924
								13.8856	0.0389301	13.939	0.017077
								13.894	0.0391386	13.9474	0.0172367
								13.9024	0.0392945	13.9559	0.0173748
								13.9109	0.0393813	13.9643	0.017494
								13.9193	0.0395822	13.9727	0.0175968
								13.9277	0.0397258	13.9811	0.0176855
								13.9361	0.0399539	13.9895	0.017762
								13.9445	0.0401103	13.9979	0.0178282
								13.9529	0.0402684	14.0064	0.0178853
								13.9614	0.0403913	14.0148	0.0179346
								13.9698	0.0405142	14.0232	0.0179771
								13.9782	0.0406745	14.0316	0.0180138
								13.9866	0.04088	14.04	0.0180453
								13.995	0.0410855	14.0484	0.0180724
								14.0034	0.0411548	14.0569	0.0181019
								14.0119	0.0412836	14.0653	0.0181965
								14.0203	0.0413843	14.0737	0.0184604
								14.0287	0.0415536	14.0821	0.0188661
								14.0371	0.0416644	14.0905	0.0192852
								14.0455	0.0417067	14.0989	0.0196573
								14.0539	0.0417483	14.1074	0.019979
								14.0624	0.0420841	14.1158	0.0202567
								14.0708	0.0421428	14.1242	0.0204962
								14.0792	0.0422015	14.1326	0.0207024
								14.0876	0.0422715	14.141	0.02088
								14.096	0.0423465	14.1494	0.0210334
								14.1044	0.0425222	14.1579	0.021166
								14.1129	0.0426546	14.1663	0.0212806
								14.1213	0.042787	14.1747	0.0213794
								14.1297	0.0428698	14.1831	0.0214646
								14.1381	0.0428823	14.1915	0.0215381
								14.1465	0.0428949	14.2	0.0216015
								14.155	0.0430298	14.2084	0.0216562
								14.1634	0.0433113	14.2168	0.0217035
								14.1718	0.0433917	14.2252	0.0217447
								14.1802	0.0434461	14.2336	0.0217804
								14.1886	0.0434984	14.242	0.0218113
								14.197	0.043576	14.2505	0.0218379
								14.2055	0.0437838	14.2589	0.0218638
								14.2139	0.0437979	14.2673	0.0219244
								14.2223	0.0438119	14.2757	0.0221056
								14.2307	0.043905	14.2841	0.0224238
								14.2391	0.0440871	14.2925	0.0227823
								14.2475	0.0441577	14.301	0.0231333
								14.256	0.0442413	14.3094	0.0234604
								14.2644	0.0444421	14.3178	0.0237483
								14.2728	0.0446558	14.3262	0.0239972
								14.2812	0.0448695	14.3346	0.0242121
								14.2896	0.0448825	14.343	0.0243977
								14.298	0.0450257	14.3515	0.0245643
								14.3065	0.0451862	14.3599	0.0247805
								14.3149	0.0452986	14.3683	0.0251576
								14.3233	0.045684	14.3767	0.0256674
								14.3317	0.0458753	14.3851	0.0261775
								14.3401	0.0458994	14.3935	0.0266282
								14.3485	0.0460421	14.402	0.0270179
								14.357	0.0464	14.4104	0.027359
								14.3654	0.0467505	14.4188	0.0277071
								14.3738	0.0471549	14.4272	0.0281632
								14.3822	0.0472493	14.4356	0.0287414
								14.3906	0.0476771	14.4441	0.0293904
								14.3991	0.0478768	14.4525	0.0301393
								14.4075	0.0481474	14.4609	0.0309763
								14.4159	0.0484716	14.4693	0.0318363
								14.4243	0.0490123	14.4777	0.0327536
								14.4327	0.0493764	14.4861	0.0337996
								14.4411	0.0498298	14.4946	0.0350158
								14.4496	0.0505196	14.503	0.0363742
								14.458	0.0511163	14.5114	0.0378197
								14.4664	0.0517982	14.5198	0.0393285
								14.4748	0.0525786	14.5282	0.0409098
								14.4832	0.053428	14.5366	0.04259
								14.4916	0.0543569	14.5451	0.0444066
								14.5001	0.0549925	14.5535	0.0464028
								14.5085	0.0561411	14.5619	0.0485877
								14.5169	0.0573504	14.5703	0.0509974
								14.5253	0.0586161	14.5787	0.0536456
								14.5337	0.0604911	14.5871	0.056488
								14.5421	0.0614698	14.5956	0.0595144
								14.5506	0.0628953	14.604	0.0628236
								14.559	0.0648021	14.6124	0.0664925
								14.5674	0.0665264	14.6208	0.0705053
								14.5758	0.0689035	14.6292	0.0748373
								14.5842	0.071114	14.6377	0.0794572
								14.5927	0.0733049	14.6461	0.0844195
								14.6011	0.0762599	14.6545	0.0897604
								14.6095	0.0793184	14.6629	0.0953717
								14.6179	0.0819342	14.6713	0.101304
								14.6263	0.0853343	14.6797	0.107759
								14.6347	0.0890566	14.6882	0.114684
								14.6432	0.0927845	14.6966	0.121974
								14.6516	0.0971208	14.705	0.129702
								14.66	0.101946	14.7134	0.137853
								14.6684	0.106909	14.7218	0.146458
								14.6768	0.112283	14.7302	0.15568
								14.6852	0.117662	14.7387	0.165515
								14.6937	0.124073	14.7471	0.175883
								14.7021	0.130364	14.7555	0.186826
								14.7105	0.136814	14.7639	0.198305
								14.7189	0.144839	14.7723	0.210309
								14.7273	0.152139	14.7807	0.222991
								14.7357	0.159527	14.7892	0.236279
								14.7442	0.168642	14.7976	0.250088
								14.7526	0.177568	14.806	0.26463
								14.761	0.186957	14.8144	0.279882
								14.7694	0.19662	14.8228	0.295687
								14.7778	0.206748	14.8312	0.312136
								14.7862	0.217912	14.8397	0.329222
								14.7947	0.229846	14.8481	0.346917
								14.8031	0.242761	14.8565	0.365328
								14.8115	0.254206	14.8649	0.384359
								14.8199	0.26717	14.8733	0.403953
								14.8283	0.280147	14.8818	0.424252
								14.8368	0.293782	14.8902	0.445191
								14.8452	0.307888	14.8986	0.466617
								14.8536	0.324302	14.907	0.488527
								14.862	0.338407	14.9154	0.510759
								14.8704	0.353576	14.9238	0.532984
								14.8788	0.369914	14.9323	0.554966
								14.8873	0.386304	14.9407	0.576372
								14.8957	0.402988	14.9491	0.596899
								14.9041	0.419598	14.9575	0.616556
								14.9125	0.437005	14.9659	0.63553
								14.9209	0.455036	14.9743	0.654066
								14.9293	0.472982	14.9828	0.672307
								14.9378	0.492017	14.9912	0.69023
								14.9462	0.510508	14.9996	0.707778
								14.9546	0.52872	15.008	0.724897
								14.963	0.547005	15.0164	0.741538
								14.9714	0.565524	15.0248	0.757746
								14.9798	0.584314	15.0333	0.773584
								14.9883	0.603646	15.0417	0.789103
								14.9967	0.622649	15.0501	0.804359
								15.0051	0.641501	15.0585	0.819305
								15.0135	0.660782	15.0669	0.833702
								15.0219	0.678753	15.0753	0.847426
								15.0303	0.696297	15.0838	0.860573
								15.0388	0.714705	15.0922	0.873073
								15.0472	0.732386	15.1006	0.884909
								15.0556	0.749858	15.109	0.896192
								15.064	0.768107	15.1174	0.906927
								15.0724	0.78533	15.1259	0.917212
								15.0809	0.800642	15.1343	0.927127
								15.0893	0.816079	15.1427	0.936522
								15.0977	0.831542	15.1511	0.94526
								15.1061	0.846554	15.1595	0.953369
								15.1145	0.860783	15.1679	0.96082
								15.1229	0.874546	15.1764	0.967487
								15.1314	0.88823	15.1848	0.973338
								15.1398	0.900719	15.1932	0.978536
								15.1482	0.911925	15.2016	0.98329
								15.1566	0.923379	15.21	0.987574
								15.165	0.93455	15.2184	0.991259
								15.1734	0.943559	15.2269	0.994254
								15.1819	0.952438	15.2353	0.996594
								15.1903	0.960865	15.2437	0.998328
								15.1987	0.968562	15.2521	0.999467
								15.2071	0.974618	15.2605	1
								15.2155	0.980607	15.2689	0.999925
								15.2239	0.985682	15.2774	0.999243
								15.2324	0.98992	15.2858	0.998026
								15.2408	0.993415	15.2942	0.99627
								15.2492	0.996678	15.3026	0.993927
								15.2576	0.99886	15.311	0.99105
								15.266	1	15.3194	0.987725
								15.2745	0.999874	15.3279	0.984007
								15.2829	0.999748	15.3363	0.979865
								15.2913	0.999269	15.3447	0.9752
								15.2997	0.99721	15.3531	0.970022
								15.3081	0.994834	15.3615	0.964463
								15.3165	0.991386	15.37	0.958651
								15.325	0.9878	15.3784	0.952569
								15.3334	0.983886	15.3868	0.946085
								15.3418	0.979588	15.3952	0.939163
								15.3502	0.973091	15.4036	0.931838
								15.3586	0.967031	15.412	0.924187
								15.367	0.960932	15.4205	0.916349
								15.3755	0.953329	15.4289	0.90842
								15.3839	0.945802	15.4373	0.900394
								15.3923	0.938501	15.4457	0.892123
								15.4007	0.929937	15.4541	0.883518
								15.4091	0.920917	15.4625	0.874723
								15.4175	0.91228	15.471	0.865865
								15.426	0.902619	15.4794	0.856943
								15.4344	0.893115	15.4878	0.847959
								15.4428	0.882948	15.4962	0.838872
								15.4512	0.872521	15.5046	0.829575
								15.4596	0.86265	15.513	0.820127
								15.468	0.851752	15.5215	0.810724
								15.4765	0.840482	15.5299	0.801389
								15.4849	0.829986	15.5383	0.792116
								15.4933	0.818746	15.5467	0.782966
								15.5017	0.80693	15.5551	0.773849
								15.5101	0.796136	15.5636	0.764727
								15.5186	0.785426	15.572	0.755753
								15.527	0.773703	15.5804	0.746842
								15.5354	0.761531	15.5888	0.73742
								15.5438	0.750276	15.5972	0.727258
								15.5522	0.738536	15.6056	0.716615
								15.5606	0.726342	15.6141	0.705671
								15.5691	0.714165	15.6225	0.694531
								15.5775	0.702838	15.6309	0.683193
								15.5859	0.69126	15.6393	0.671636
								15.5943	0.679149	15.6477	0.659814
								15.6027	0.667951	15.6561	0.647683
								15.6111	0.655973	15.6646	0.635408
								15.6196	0.643681	15.673	0.623199
								15.628	0.632008	15.6814	0.611113
								15.6364	0.621142	15.6898	0.599143
								15.6448	0.610901	15.6982	0.587213
								15.6532	0.598665	15.7066	0.575215
								15.6616	0.587107	15.7151	0.56318
								15.6701	0.576234	15.7235	0.551264
								15.6785	0.565085	15.7319	0.539585
								15.6869	0.554364	15.7403	0.528135
								15.6953	0.543503	15.7487	0.516816
								15.7037	0.533251	15.7571	0.505629
								15.7121	0.522048	15.7656	0.494674
								15.7206	0.512377	15.774	0.483918
								15.729	0.500861	15.7824	0.473297
								15.7374	0.490659	15.7908	0.462861
								15.7458	0.48121	15.7992	0.452651
								15.7542	0.471234	15.8077	0.442659
								15.7627	0.461259	15.8161	0.432912
								15.7711	0.45189	15.8245	0.423374
								15.7795	0.442264	15.8329	0.414032
								15.7879	0.432376	15.8413	0.404908
								15.7963	0.423725	15.8497	0.395829
								15.8047	0.414406	15.8582	0.38683
								15.8132	0.40494	15.8666	0.378116
								15.8216	0.397132	15.875	0.369625
								15.83	0.388362	15.8834	0.361262
								15.8384	0.379422	15.8918	0.353128
								15.8468	0.371089	15.9002	0.345335
								15.8552	0.363011	15.9087	0.337864
								15.8637	0.354559	15.9171	0.330657
								15.8721	0.346635	15.9255	0.323667
								15.8805	0.339931	15.9339	0.316829
								15.8889	0.333521	15.9423	0.3101
								15.8973	0.32464	15.9507	0.303442
								15.9057	0.317088	15.9592	0.296887
								15.9142	0.310175	15.9676	0.290563
								15.9226	0.303127	15.976	0.284436
								15.931	0.296166	15.9844	0.278367
								15.9394	0.289706	15.9928	0.272354
								15.9478	0.28393	16.0012	0.266475
								15.9563	0.277277	16.0097	0.260797
								15.9647	0.270738	16.0181	0.255349
								15.9731	0.26483	16.0265	0.250049
								15.9815	0.258969	16.0349	0.244824
								15.9899	0.25294	16.0433	0.239716
								15.9983	0.247275	16.0518	0.234753
								16.0068	0.242449	16.0602	0.229954
								16.0152	0.237575	16.0686	0.225323
								16.0236	0.232114	16.077	0.220821
								16.032	0.226871	16.0854	0.216424
								16.0404	0.222047	16.0938	0.212131
								16.0488	0.217345	16.1023	0.207973
								16.0573	0.211938	16.1107	0.20396
								16.0657	0.207783	16.1191	0.20001
								16.0741	0.20352	16.1275	0.196107
								16.0825	0.198816	16.1359	0.192319
								16.0909	0.194308	16.1443	0.188666
								16.0993	0.190521	16.1528	0.185151
								16.1078	0.186688	16.1612	0.181775
								16.1162	0.182513	16.1696	0.178506
								16.1246	0.178578	16.178	0.175284
								16.133	0.175062	16.1864	0.17207
								16.1414	0.171839	16.1948	0.168884
								16.1498	0.167989	16.2033	0.165794
								16.1583	0.164806	16.2117	0.162792
								16.1667	0.161514	16.2201	0.159795
								16.1751	0.157618	16.2285	0.156827
								16.1835	0.154526	16.2369	0.153964
								16.1919	0.151628	16.2454	0.151202
								16.2004	0.148814	16.2538	0.148535
								16.2088	0.146171	16.2622	0.145953
								16.2172	0.143384	16.2706	0.143445
								16.2256	0.140168	16.279	0.141015
								16.234	0.13745	16.2874	0.13864
								16.2424	0.134662	16.2959	0.136307
								16.2509	0.132281	16.3043	0.134013
								16.2593	0.129706	16.3127	0.131805
								16.2677	0.12742	16.3211	0.129699
								16.2761	0.124815	16.3295	0.127662
								16.2845	0.122818	16.3379	0.125696
								16.2929	0.120851	16.3464	0.12378
								16.3014	0.118275	16.3548	0.121917
								16.3098	0.116403	16.3632	0.120097
								16.3182	0.114608	16.3716	0.118341
								16.3266	0.112979	16.38	0.116687
								16.335	0.110278	16.3884	0.115062
								16.3434	0.108339	16.3969	0.113403
								16.3519	0.106544	16.4053	0.111694
								16.3603	0.104689	16.4137	0.109986
								16.3687	0.102955	16.4221	0.108321
								16.3771	0.1016	16.4305	0.106708
								16.3855	0.0998895	16.4389	0.105179
								16.3939	0.0979427	16.4474	0.103681
								16.4024	0.0964693	16.4558	0.102194
								16.4108	0.0952672	16.4642	0.10076
								16.4192	0.0937002	16.4726	0.0993432
								16.4276	0.0923094	16.481	0.0979422
								16.436	0.0907698	16.4895	0.0966353
								16.4445	0.0892973	16.4979	0.0953861
								16.4529	0.0882204	16.5063	0.094093
								16.4613	0.0865236	16.5147	0.0928047
								16.4697	0.0852799	16.5231	0.0915612
								16.4781	0.0838394	16.5315	0.0902911
								16.4865	0.0826069	16.54	0.0890459
								16.495	0.0816582	16.5484	0.0878719
								16.5034	0.0803018	16.5568	0.0866769
								16.5118	0.078915	16.5652	0.0854665
								16.5202	0.0777164	16.5736	0.0843394
								16.5286	0.0767156	16.582	0.083265
								16.537	0.0761109	16.5905	0.0821372
								16.5455	0.0745798	16.5989	0.0810075
								16.5539	0.0736388	16.6073	0.0799611
								16.5623	0.0729237	16.6157	0.0789587
								16.5707	0.0722087	16.6241	0.0779387
								16.5791	0.0705308	16.6325	0.0768931
								16.5875	0.0694509	16.641	0.0759249
								16.596	0.0685931	16.6494	0.0750616
								16.6044	0.0674361	16.6578	0.0742268
								16.6128	0.066376	16.6662	0.073321
								16.6212	0.0657885	16.6746	0.0723993
								16.6296	0.0653138	16.683	0.0715328
								16.638	0.0644761	16.6915	0.070677
								16.6465	0.0632664	16.6999	0.0697783
								16.6549	0.0624463	16.7083	0.0688454
								16.6633	0.0620328	16.7167	0.0679863
								16.6717	0.0608455	16.7251	0.0672176
								16.6801	0.0598769	16.7336	0.0664578
								16.6886	0.0590682	16.742	0.0656062
								16.697	0.0580245	16.7504	0.0647281
								16.7054	0.0575097	16.7588	0.0639295
								16.7138	0.0569105	16.7672	0.063146
								16.7222	0.0563674	16.7756	0.0622518
								16.7306	0.0552101	16.7841	0.0613097
								16.7391	0.0546835	16.7925	0.0604585
								16.7475	0.0538623	16.8009	0.0597208
								16.7559	0.0530973	16.8093	0.0590798
								16.7643	0.0527162	16.8177	0.0585125
[truncated: 1,561 more rows]

[truncated: 6 more sheets: Supplementary Fig. 3a, Supplementary Fig. 3b, Supplementary Fig. 6c, Supplementary Fig. 6d, Supplementary Fig. 6e, Supplementary Fig. 6f]
